# Supplementary material for: Population-level mathematical modeling of antimicrobial resistance: a systematic review
Source: BMC Med. 2019 Apr 24;17:81. doi: 10.1186/s12916-019-1314-9 (PMC6480522; doi:10.1186/s12916-019-1314-9)
Supplement: Supplementary file 3 — Table S4. Complete table of data extracted from each publication included in this review. (XLSX 203 kb) [file 12916_2019_1314_MOESM3_ESM.xlsx]

## Sheet: Sheet1
0	DOI	PubMed ID	EID	Authors	Title	Source title	CountryAffils	Year	Infectious disease system	Type (V, B, P, F)	HCAI	Drug type	Specific drug	Transmission Route (Aerosol, vector, Oral, Direct Contact, Fomite)	Host population	Population Type	Targeted Population (School/family, hospital, community)	WHO region	Country	Specific geographical area	Type data used for parametrization	Parameters	Availability (public, on request, private)	Model class Compartmental or Individual based	Deterministic or Stochastic	Methodology used (differential equations; jump processes (stochastic), agent based, analytical, neural networks	Financial components to model?	Multi-strain model	Fitness cost calculated/factored	How was it inferred	De novo vs transmitted. (primary vs secondary resistance)	How assessed	Coinfection	Population segments/stratification	Integration of within- and between-host models	Software use	Calibration	Validation	Sensitivity/Uncertainty Analysis	Study Objective	Intervention target	INTERVENTIONS tested	Conclusion
1	10.1371/journal.pmed.0030124	16519553	2-s2.0-33646262868	Baggaley R.F., Garnett G.P., Ferguson N.M.	Modelling the impact of antiretroviral use in resource-poor settings	PLoS Medicine	GBR	2006	HIV (Human Immunodeficiency Virus)	Viral	No	Antiretroviral	Antiretroviral therapy	Sexual/Bloodborne	Human	Theoretical based on real	Community - Endemic population	African	Malawi	Not specified	Clinical - Epidemiological - Demographic	Literature	Theoretical	Compartmental	Deterministic	ODEs; deterministic;	No	Yes - primary (transmitted) resistance, secondary (acquired) resistance, ART-sensitive virus.	Yes - lower transmissibility	Estimated based on reference	Yes	lower probability transmission for de novo (secondary) resistance	yes	No	No	Berkley Madonna 8.0.1; programmed concurrently with C	Yes	No	Yes - Uncertainty analysis	Predictive	Disease	ART	ART cannot be seen as a direct transmission prevention measure; Counselling of patients to promote safe sexual practices is essential
2	10.1073/pnas.0510077103	16565219	2-s2.0-33645796209	Bootsma M.C.J., Diekmann O., Bonten M.J.M.	Controlling methicillin-resistant Staphylococcus aureus: Quantifying the effects of interventions and rapid diagnostic testing	Proceedings of the National Academy of Sciences of the United States of America	NLD	2006	MRSA (Methicilin Resistant Staphylococcus Aureus)	Bacterial	Yes	Antibacterial	Not specified	Direct Contact: Nosocomial	Human	Theoretical	Hospital	Americas, European	Netherlands, USA, UK	University Medical center of Utrecht; low regions of low endemicity (NL) and high (USA/UK)	Epidemiological	Literature	Theoretical	Compartmental	Stochastic	stochastic three-hospital model and an analytical one-hospital model;Monte Carlo simulations	No	No - resistant only	Not modeled	NA	No - not distinguished	NA	No	No	No	Not described	Yes	No	Yes - Sensitivity analysis	Intervention	AMR	Hand hygeine, screening	Surveillance of colonization and improved hand hygiene can markedly increase control efficacy
3	10.1073/pnas.0600349103	16632605	2-s2.0-33646493800	Cohen T., Lipsitch M., Walensky R.P., Murray M.	Beneficial and perverse effects of isoniazid preventive therapy for latent tuberculosis infection in HIV-tuberculosis coinfected populations	Proceedings of the National Academy of Sciences of the United States of America	USA	2006	Mycobacterium tuberculosis	Bacterial	No	Antibacterial	Isoniazid	Aerosol	Human	Theoretical	Community - Endemic population	African	Not specified	Sub-saharan africa	Epidemiological	Literature	Theoretical	Compartmental	Deterministic	Deterministic ODE model for TB linked to dynamic HIV model	No	Yes - drug-sensitive, fit or unfit drug-resistant strains modeled separately	Yes - we assumed that most newly generated drug-resistant mutants were 30% as fit as drug-sensitive strains, but that 5% of these resistant strains retained full fitness. We also considered scenarios where the most fit strain was only 70% as fit as the sensitive strain. The fitness of each strain determined both the probability of infection given exposure and the probability of progression given …	Assumed	Yes	lower probability transmission for de novo (secondary) resistance	Yes	No	No	Not described	Yes	No	Yes - Sensitivity analysis	Intervention	Disease	IPT	Community-wide IPT in areas of emerging HIV and drug-resistant TB should be coupled with diagnostic and treatment policies designed to identify and effectively treat the increasing proportion of patients with drug-resistant TB
4	10.1017/S0031182006000503	16762091	2-s2.0-33747038384	Gaba S., Cabaret J., Ginot V., Silvestre A.	The early drug selection of nematodes to anthelmintics: Stochastic transmission and population in refuge	Parasitology	FRA	2006	Nematodes	Parasitic	No	Anthelminthics	Benzimidazoles	Direct Contact/Oral	Animal - Sheep	Theoretical	Agricultural - Farming	Americas	USA	OH	Epidemiological	Literature	Theoretical	Individual based model	Stochastic	individual based model; stochastic	No	No - resitance alleles modeled as a percentage	Not modeled	NA	No - not distinguished	NA	No	No	Yes - elements of within host model	Program written in R	No	No	Yes - Sensitivity analysis	Predictive	Both	Number and frequency of drug treatments	Number and Frequency of treatments matters
5	10.1089/mdr.2006.12.149	17002540	2-s2.0-33751247008	Geli P., Rolfhamre P., Almeida J., Ekdahl K.	Modeling pneumococcal resistance to penicillin in southern Sweden using artificial neural networks	Microbial Drug Resistance	SWE;USA	2006	Streptococcus pneumoniae	Bacterial	Yes	Antibacterial	Penicillin	Direct Contact: Nosocomial	Human	Real	Community - Endemic population	European	Sweden	Southern Sweden, Skåne Region	Epidemiological - Geospatial	Primary data	Public (Swedish Institute for Infectious Disease Control)	Individual based model	Stochastic	iterative ANN	No	No - incidence of resistance	Not modeled	NA	No - not distinguished	NA	No	No	No	Web-based ANN computing tool (http://bioinformatics.musc.edu/webnn	Yes	Yes	Yes - Sensitivity analysis; also performed Predictibility (mean square prediction error; correlation coefficient)	Predictive	NA	NA (other than drug itself)	model useful to predict future data. past incidence has a small effect on the number of PRP cases.
6	10.1371/journal.pcbi.0020137	17040124	2-s2.0-33750447962	Handel A., Regoes R.R., Antia R.	The role of compensatory mutations in the emergence of drug resistance	PLoS Computational Biology	USA	2006	Neisseria gonorrhoeae	Bacterial	No	Antibacterial	Not specified	Sexual	Human	Theoretical	Community - Endemic population	Not specified	Not specified	Not specified	Epidemiological	Literature	Theoretical	Compartmental	Both: Deterministic and stochastic	Deterministic; stochastic	No	Yes - 4 pathogen strains: drug-sensitive strain, a resistant mutant,two further resistant mutants that have undergone compensatory mutations and thereby regained some of the fitness that was lost in the resistance mutation.	Yes - 4 different values for reproduction and transmission	Assumed - between-host fitness for the different resistant strains to be between 60% and 95% that of the sensitive strain.	No - not distinguished	NA	No	Yes - core groups	No	Not described	No	No	Yes - Sensitivity analysis	Predictive	NA	NA (other than drug itself)	compensatory mutations lead to more likely and faster resistance emergence; depends on the level of drug use in a strongly nonlinear fashion
7	10.1377/hlthaff.25.2.325	16522574	2-s2.0-33645673826	Laxminarayan R., Over M., Smith D.L.	Will a global subsidy of new antimalarials delay the emergence of resistance and save lives?	Health Affairs	USA	2006	Plasmodium falciparum	Parasitic	No	Antimalarial	Artemesinin	Vector	Human	Theoretical	Community - Endemic population	Not specified	Not specified	Not specified	Epidemiological - Entomological	Literature	Theoretical	Compartmental	Deterministic	ODEs; deterministic;	Yes - drug costs analyzed	Yes - WT, evolving to resistant	Not modeled	NA	No - not distinguished	NA	no	No	No	Not described	No	No	Yes - Sensitivity analysis	Intervention	Both	ACT subsidy, AMT and PMT	partial subsidy could delay the emergence of resistance; a delay in implementing a subsidy for ACTs could facilitate the emergence of resistance and lower the economic value of ACTs.
8	10.1086/503439	16619199	2-s2.0-33646378899	McBryde E.S., McElwain D.L.S.	A mathematical model investigating the impact of an environmental reservoir on the prevalence and control of vancomycin-resistant enterococci [3]	Journal of Infectious Diseases	AUS	2006	Enterococci (VRE)	Bacterial	Yes	Antibacterial	Vancomycin	Direct Contact: Nosocomial	Human	Theoretical	Hospital	Not specified	Not specified	Not specified	Epidemiological	Literature	Theoretical	Compartmental	Deterministic	ODEs; deterministic;	No	No - resistant strains modeled only	Not modeled	NA	No - not distinguished	NA	No	No	No	Not described	No	No	Yes - Sensitivity analysis	Explicative	Both	Hand hygiene, increased staffing levels, and reduced length of stay, selective isolation.	in the presence of an environmental reservoir, VRE may be harder to eradicate and infection-control interventions less effective, with the exception of patient isolation, which remains effective, as predicted by this model.
9	10.1371/journal.pmed.0030141	16573365	2-s2.0-33744469320	O'Meara W.P., Smith D.L., McKenzie F.E.	Potential impact of intermittent preventive treatment (IPT) on spread of drug-resistant malaria	PLoS Medicine	USA	2006	Plasmodium falciparum	Parasitic	No	Antimalarial	Not specified	Vector	Human	Theoretical	Community - Endemic population	Not specified	Not specified	Not specified	Epidemiological	Literature	Theoretical	Compartmental	Deterministic	2 deterministic ODE models: Human dosing model (PK) and model of parasite fitness	No	No - We assumed that there is no difference in transmission efficiency between the sensitive and resistant populations and that the mutations conferring resistance have negligible impact on parasite fitness in the absence of drug	Not modeled	NA	No - not distinguished	NA	No	Yes - Age:Adult/infant	Yes - composite model: two types of selection of resistant parasites— within-host selection and transmission selection.	Not described	No	No	Yes - Sensitivity analysis	Intervention	Disease	IPT, IPTi	IPTi is not likely to significantly impact the spread of highly resistant parasites in areas where partial resistance is already established. IPTi is more likely to accelerate the spread of resistance in high transmission areas than is IPT in adults
10	10.1126/science.1122947	16627735	2-s2.0-33646004601	Regoes R.R., Bonhoeffer S.	Emergence of drug-resistant influenza virus: Population dynamical considerations	Science	CHE	2006	Influenza	Viral	Yes	Antiviral	Oseltamivir	Aerosol/Respiratory	Human	Theoretical	Community - Endemic population	Not specified	Not specified	Not specified	Epidemiological	Literature	Theoretical	Compartmental	Deterministic	ODEs; deterministic; SI model	No	Yes	Yes - we assume that individuals infected with resistant virus transmit at a rate which is 10 times less than that of individuals infected with sensitive virus	Assumed	No - de novo resitance only	NA	No	No - homogeneous population	No	R	No	No	No	Predictive	AMR	prophylaxis	If the transmission fitness of the resistant virus is sufficiently low, then prophylaxis will reduce the incidence of resistance. Conversely, if the transmission fitness of the resistant strain is high, then prophylaxis will enhance the spread of resistance
11	10.1371/journal.pmed.0030241	16796403	2-s2.0-33746403770	Resch S.C., Salomon J.A., Murray M., Weinstein M.C.	Cost-effectiveness of treating multidrug-resistant tuberculosis	PLoS Medicine	USA	2006	Mycobacterium tuberculosis	Bacterial	No	Antibacterial	Multi-drug resistant TB (resistance to Isoniazid, rifampicin)	Aerosol/Respiratory	Human	Theoretical based on real	Community - Endemic population	Americas	Peru	Theoretical	Epidemiological	Literature	Theoretical	Compartmental	Deterministic	State transmission model to evaluate cost effectiveness	Yes - cost effectiveness analysis	Yes - incidence of susceptible and DR strains	Yes - Relative fitness (transmissibility) of MDR TB set at 100% and 50%	Assumed	No - not distinguished	NA	No	No	No	Not described	Yes	No	Yes - Sensitivity analysis	Intervention	Both	first-line drugs administered under directly observed therapy (DOTS), locally standardized second-line drugs for previously treated cases (STR1), locally standardized second-line drugs for previously treated cases with test-confirmed MDR TB (STR2), comprehensive drug susceptibility testing and individualized treatment for previously treated cases (ITR1), and comprehensive drug susceptibility test…	Deliver individualized TB care
12	10.3201/eid1202.050321	16494741	NOT IN SCOPUS	SÃ¡nchez MS, Grant RM, Porco TC, Getz WM.	HIV drug-resistant strains as epidemiologic sentinels.	Emerging Infectious Diseases	USA	2006	HIV (Human Immunodeficiency Virus)	Viral	No	Antiretroviral	nucleoside reverse transcriptase inhibitors	Sexual/Bloodborne	Human	Theoretical	Community - Endemic population	Not specified	Not specified	Not specified	Epidemiological	Literature	Theoretical	Compartmental	Deterministic	ODEs; deterministic;	No	No - resitant and susceptible did not overlap or compete	Not modeled	NA	No - not distinguished	NA	No	No	No	Berkley Madonna	No	No	No	Methodological	Disease	HAART	we identified 3 processes that can account for the observed decline in drug-resistance: increase in high-risk behavior, decrease in proportion of acutely infected persons whose conditions are treated, and change in treatment efficacy.
13	10.1017/S003118200600076X	16834821	2-s2.0-33750320588	Schwab A.E., Churcher T.S., Schwab A.J., Basáñez M.-G., Prichard R.K.	Population genetics of concurrent selection with albendazole and ivermectin or diethylcarbamazine on the possible spread of albendazole resistance in Wuchereria bancrofti	Parasitology	CAN;GBR	2006	Wucheria bancrofti	Parasitic	No	Anthelminthics	Albendazole and ivermectin; diethylcarbamazine	Vector	Human	Theoretical	Community - Endemic population	African	Burkina faso - West Africa	Not specified	Epidemiological	Literature	Theoretical	Compartmental	Deterministic	ODEs; deterministic; (EPIFIL)	No	No - resitance alleles modeled as a percentage)	No - no costs or trade-offs associated with resistance	NA	No - not distinguished	NA	No	No	No	Fortran- Model code was written using the JSIM numerical integration software from http://nsr.bioeng.washington.edu/PLN/Members/butterw/JSIMDOC1.6/JSim_Home.stx/view	No	Yes - Partial	Yes - Sensitivity analysis	Predictive	Disease	NA (other than drug itself)	After 10 yearly treatments with ALB and DEC, 85% coverage and an initial resistance allele frequency of 5%, the frequency of the resistance genotype will increase from 0.25 to 12.7%.. monitor for resistance
14	10.1073/pnas.0600636103	16772381	2-s2.0-33745440567	Wang Y.C., Lipsitch M.	Upgrading antibiotic use within a class: Tradeoff between resistance and treatment success	Proceedings of the National Academy of Sciences of the United States of America	USA	2006	Streptococcus pneumoniae	Bacterial	Yes	Antibacterial	Fluoroquinolones	Direct Contact/Oral	Human	Theoretical	Community - Endemic population	Not specified	Not specified	Not specified	Epidemiological	Literature	Theoretical	Compartmental	Deterministic	ODEs; deterministic; SI model	No	Yes - three strains: (i) drugsensitive, (ii) resistant to the old drug but sensitive to the new drug, and (iii) resistant to both drugs.	Yes - lower fitness/transmissibility levels	Primary - range based on reference	Yes	parameters involved in the acquired mechanism for resistance [i.e., e12, P, and Y1(0)] have means significantly higher than among the typical scenarios.	No	No	No	BERKELEY MADONNA (Modeling and Analysis of Dynamic Systems, Version 8.1; R. I. Macey and G. F. Oster, 2001, Univ. of California, Berkeley; www.berkeleymadonna.com) and MATLAB (Student Version 6.5; MathWorks, Natick, MA).	No	No	Yes - Sensitivity analysis	Intervention	AMR	Early vs delayed AB switching	tradeoff in which early use of the new drug enhances treatment effectiveness while hastening the rise of high-level resistance
15	10.1098/rspb.2007.0422	17507331	2-s2.0-34548442594	Alexander M.E., Bowman C.S., Feng Z., Gardam M., Moghadas S.M., Röst G., Wu J., Yan P.	Emergence of drug resistance: Implications for antiviral control of pandemic influenza	Proceedings of the Royal Society B: Biological Sciences	CAN;HUN;USA	2007	Influenza	Viral	Yes	Antiviral	Not specified	Aerosol/Respiratory	Human	Theoretical	Community - Endemic population	Not specified	Not specified	Not specified	Epidemiological	Literature	Theoretical	Compartmental	Deterministic	ODEs; deterministic; SEAI model	No	Yes - WT and resistant	Yes - resistant transmission fitness = variable	Assumed	No - de novo resitance only	NA	No	No	No	Not described	No	No	No	Predictive	NA	NA (other than drug itself)	Timing and dosage of drugs are important
16	10.1186/1475-2875-6-9	17241476	2-s2.0-33847046025	Alexander N., Sutherland C., Roper C., Cissé B., Schellenberg D.	Modelling the impact of intermittent preventive treatment for malaria on selection pressure for drug resistance	Malaria Journal	GBR;SEN	2007	Plasmodium falciparum	Parasitic	No	Antimalarial	Not specified	Vector	Human	Theoretical based on real	Community - Endemic population	African	Tanzania, Senegal	Rural southern tanzania; Niakhar Senegal	Epidemiological	Literature	Theoretical	Probabilistic	Deterministic	ODEs; deterministic;	No	No - resistance genotype measured as percentage	Yes - resistant transmission fitness = variable	Assumed	No - de novo resitance only	NA	No	No	No	Not described	Yes	No	Yes - Sensitivity analysis	Intervention	Disease	Intermittent preventative treatment	Intermittent preventative treatment could shorten useful life of drugs if used on wide childhood age range rather than infants only
17	10.1016/S0140-6736(07)61636-5	17964351	2-s2.0-35448933608	Basu S., Andrews J.R., Poolman E.M., Gandhi N.R., Shah N.S., Moll A., Moodley P., Galvani A.P., Friedland G.H.	Prevention of nosocomial transmission of extensively drug-resistant tuberculosis in rural South African district hospitals: an epidemiological modelling study	Lancet	USA;ZAF	2007	Mycobacterium tuberculosis	Bacterial	No	Antibacterial	XDR-TB (isoniazid, rifampin, fluoroquinolone, and 1 injectable 2nd line drug:amikacin, kanamycin, capreomycin)	Aerosol/Respiratory	Human	Real	Hospital - Community	African	South Africa	Tugela Ferry town, KwaZulu-Natal province	Epidemiological	Literature	Theoretical	Compartmental	Deterministic	ODEs; deterministic;	No	yes - Drug susceptible, MDR and XDR tuberculosis strains are modeled	Yes - variable strain fitness and prevalence	Primary - were fitted to longitudinal inpatient and community-based surveillance data	Yes - acquired and amplified resistance during therapy, the transmission of resistant strains	proportion of treated patients who acquire or amplify resistance was set	Yes	Yes - HIV infected population	No	Not described	Yes	Yes	Yes - Sensitivity/Uncertainty analysis	Intervention	AMR	Respiratory protection; HIV counseling, testing , ART; Ventilation; Isolation; reducing length of stay; involuntary detention; improved drug-susceptibility testing;	Personal protective E, environmental and administrative
18	10.1007/s11538-007-9205-1	17453305	2-s2.0-34548699718	Boldin B., Bonten M.J.M., Diekmann O.	Relative effects of barrier precautions and topical antibiotics on nosocomial bacterial transmission: Results of multi-compartment models	Bulletin of Mathematical Biology	NLD	2007	General bacteria	Bacterial	Yes	Antibacterial	Not specified	Direct Contact: Nosocomial	Human	Theoretical	Hospital	Not specified	Not specified	Not specified	Epidemiological	Literature	Theoretical	Compartmental	Both: Deterministic and stochastic	Both: Deterministic ODE model and discrete time Markov chain stochastic model	No	No - studies emergence of resistance as a result of topical antimicrobial prophylaxis	Not modeled	NA	No - de novo resitance only	NA	No	No	Yes - elements of within host model	Not described	No	No	No	Intervention	AMR	barrier precautions, prophylaxis	Antibiotic prophylaxis can only be substantial if the patient-to-patient transmission has already been reduced to a subcritical level by barrier precautions
19	10.1016/j.jtbi.2007.08.011	17905310	2-s2.0-35748982648	D'Agata E.M.C., Magal P., Olivier D., Ruan S., Webb G.F.	Modeling antibiotic resistance in hospitals: The impact of minimizing treatment duration	Journal of Theoretical Biology	FRA;USA	2007	General bacteria	Bacterial	Yes	Antibacterial	Not specified	Direct Contact: Nosocomial	Human - Bacterial populations	Theoretical	Hospital	Not specified	Not specified	Not specified	Epidemiological	Literature	Theoretical	Compartmental and Individual based models	Both: Deterministic and stochastic	individual based model; stochastic; deterministic; differential equations	No	No - AMR bacteria transmission only	Not modeled	NA	No - transmitted only	NA	No	No	No	computer code for the IBM at http://awal.univ-lehavre.fr/magal/	No	No	Yes - Sensitivity analysis	Intervention	AMR	Timing, exposure to antibiotics.	Optimization of antimicrobial prescribing practices
20	10.1098/rsif.2007.1126	17609176	2-s2.0-34948841926	Débarre F., Bonhoeffer S., Regoes R.R.	The effect of population structure on the emergence of drug resistance during influenza pandemics	Journal of the Royal Society Interface	CHE	2007	Influenza	Viral	Yes	Antiviral	Not specified	Aerosol/Respiratory	Human	Theoretical	Community - Endemic population	Not specified	Not specified	Not specified	Epidemiological	Literature	Theoretical	Compartmental	Both: Deterministic and stochastic	Deterministic; stochastic metapopulation	No	Yes - Sensitive and resistant	Yes - R0 values of the sensitive (s) and resistant (r) viruses for different interventions.	Assumed	yes - determined the proportion of transmitted resistance versus de novo resistance.	NA	No	Yes - subpopulations (metapopulation): linked multiple epidemic foci by allowing individuals to migrate between them.	No	Coded in R	No	No	Yes - Sensitivity analysis	Predictive	Disease	Treatment or prophylaxis	Prophylaxis and social distancing
21	10.1089/fpd.2007.0002	17883315	2-s2.0-34948819795	Hald T., Lo Fo Wong D.M.A., Aarestrup F.M.	The attribution of human infections with antimicrobial resistant Salmonella bacteria in Denmark to sources of animal origin	Foodborne Pathogens and Disease	DNK	2007	Salmonella enterica (multiple serovars)	Bacterial	No	Antibacterial	Multi-drug resistant (MDR) TB; quinolones (ampicillin, chloramphenicol, sulfonamide, tetracycline, trimethoprim, ciprofloxacin, gentamicin, nalidixic acid, ceftiofur)	Oral	Hum-Anim	Both	Community - Endemic population	European	Denmark	Not specified	Epidemiological	Primary data	Public (Danish Zoonosis Centre; Statens Serum Institut; National Food Institute)	Statistical	Hybrid	Statistical; Bayesian Inference; MCMC simulations; two stochastic processes: the binomial and the Poisson process.	No	No - incidence of resistance	Not modeled	NA	No - not distinguished	NA	No	No	No	WinBUGS software	Yes	No	Yes - Uncertainty analysis	Explicative	NA	NA	Surveillance/control of drug usage in agriculture
22	10.1038/nrmicro1660	17703226	2-s2.0-34548076587	Kajita E., Okano J.T., Bodine E.N., Layne S.P., Blower S.	Modelling an outbreak of an emerging pathogen	Nature Reviews Microbiology	USA	2007	MRSA (Methicilin Resistant Staphylococcus Aureus) (CA-MRSA)	Bacterial	Yes	Antibacterial	Methicillin	Direct Contact: Nosocomial	Human	Real	Community - Jail	Americas	USA	Los Angeles County Jail, CA	Clinical - Epidemiological	Primary data	Available records	Compartmental	Deterministic	ODEs; deterministic; SCI model	No	No - CA-MRSA transmission modeled only	Not modeled	NA	No - transmitted only	NA	No	No	No	Not described	Yes	No	Yes - Uncertainty analysis	Methodological	NA	NA	The LACJ outbreak, although large, is not catastrophic, but would have become catastrophic if inmates had been incarcerated for more than 2–2.5 months. The modelling also revealed that the outbreak was only sustained because of the continuous inflow of colonized and infected individuals from the community, and not by within-jail transmission.
23	10.1371/journal.pmed.0040015	17253900	2-s2.0-33846668526	Lipsitch M., Cohen T., Murray M., Levin B.R.	Antiviral resistance and the control of pandemic influenza	PLoS Medicine	USA	2007	Influenza	Viral	Yes	Antiviral	Oseltamivir	Aerosol/Respiratory	Human	Theoretical	Community - Endemic population	Not specified	Not specified	Not specified	Epidemiological	Literature	Theoretical	Compartmental	Deterministic	Differential equations; Deterministic, SIR	No	Yes - oseltamivir-sensitive and -resistant influenza	Yes - lower transmission coeficient: Assumption for illustration (equivalent to a 10% fitness cost); varied from 0%–40%.	Assumed	Yes - transmitted and de novo calculated	Probabilities of de novo resitance emerging due to treatment and phrophylaxis	No	No - homogeneous	No	Berkley Madonna 8.0.1; programmed concurrently with C	Yes - Partial	No	Yes - Sensitivity analysis	Intervention	Both	Antiviral treatment or prophylaxis	Antivirals should be used prophylactically and for treatment in a pandemic to reduce transmission despite risk or resistance
24	10.1016/j.jtbi.2006.11.008	17188714	2-s2.0-33847666514	McBryde E.S., Pettitt A.N., McElwain D.L.S.	A stochastic mathematical model of methicillin resistant Staphylococcus aureus transmission in an intensive care unit: Predicting the impact of interventions	Journal of Theoretical Biology	AUS	2007	MRSA (Methicilin Resistant Staphylococcus Aureus)	Bacterial	Yes	Antibacterial	Methicillin	Direct Contact: Nosocomial	Human	Real	Hospital	Western Pacific	Australia	Princess Alexandra Hospital, Brisbane	Epidemiological	Primary data	Hospital records	Compartmental	Both: Deterministic and stochastic	SI model; Deterministic; stochastic	No	No - MRSA transmission modeled only	Not modeled	NA	No - transmitted only	NA	No	No	No	Not described	Yes	No	Yes - Uncertainty analysis	Intervention	AMR	Hand hygeine, decolonization, isolation, cohorting	none recommended
25	10.1093/biostatistics/kxl017	16926230	2-s2.0-34147173293	Pettitt A.N., Forrester M.L., Gibson G.J.	Bayesian inference of hospital-acquired infectious diseases and control measures given imperfect surveillance data	Biostatistics	AUS;GBR	2007	MRSA (Methicilin Resistant Staphylococcus Aureus)	Bacterial	Yes	Antibacterial	Methicillin	Direct Contact: Nosocomial	Human	Real	Hospital	Western Pacific	Australia	Princess Alexandra Hospital, Brisbane	Epidemiological	Primary data	Hospital records	Compartmental	Stochastic	stochastic compartmental model;SCQR; Bayesian Inference; MCMC; RJMCMC	No	No - MRSA transmission modeled only	Not modeled	NA	No - transmitted only	NA	No	No	No	C++; CODA (Version 0.40bs1)	Yes	Yes	No	Intervention	AMR	Isolation	The transmission rate from isolated patients is lower than from non-isolated patients.
26	10.1017/S095026880600687X	16836799	2-s2.0-33847329671	Robotham J.V., Jenkins D.R., Medley G.F.	Screening strategies in surveillance and control of methicillin-resistant Staphylococcus aureus (MRSA)	Epidemiology and Infection	GBR	2007	MRSA (Methicilin Resistant Staphylococcus Aureus)	Bacterial	Yes	Antibacterial	Methicillin	Direct Contact: Nosocomial	Human	Theoretical	Hospital - Community	European	UK	Not specified	Epidemiological	Literature	Theoretical	Compartmental	Stochastic	Differential equations; stochastic	No	No - MRSA transmission modeled only	Not modeled	NA	No - transmitted only	NA	No	No - hospital and community populations, but assumed to be homogeneous in terms of probability of acquiring MRSA	No	MATLAB	No	No	No	Intervention	AMR	random vs on admission screening	Random screening surveillance rather than on admission
27	10.1016/j.tpb.2006.10.004	17174368	2-s2.0-33846596636	Rodrigues P., Gomes M.G.M., Rebelo C.	Drug resistance in tuberculosis-a reinfection model	Theoretical Population Biology	PRT	2007	Mycobacterium tuberculosis	Bacterial	No	Antibacterial	Not specified	Aerosol/Respiratory	Human	Theoretical	Community - Endemic population	Not specified	Not specified	Not specified	Epidemiological	Literature	Theoretical	Compartmental	Deterministic	ODEs; deterministic; modified SLI model; coinfection	No	Yes - Sensitive and resistant	Yes - variable R0 and transmission coefficient	Assumed - theoretical (no numerical rates)	No - de novo resitance only	NA	Yes - presence of each type of strains alone and coexistence	No	Yes - elements of within host model	MATCONT in MATLAB 6.5	No	No	Yes - Sensitivity analysis	Predictive	Both	DOTS, DOTS-plus	Primary resistance plays a fundamental role on the outcome of competition between sensitive and resistant strains in the host population
28	10.1016/j.prevetmed.2006.12.003	17270298	2-s2.0-33847406556	Singer R.S., Cox Jr. L.A., Dickson J.S., Hurd H.S., Phillips I., Miller G.Y.	Modeling the relationship between food animal health and human foodborne illness	Preventive Veterinary Medicine	CHL;GBR;USA	2007	Campylobacter	Bacterial	No	Antibacterial	Macrolides	Oral	Animal - Poultry	Theoretical	Agricultural - Farming	Americas	USA	Not specified	Epidemiological	Literature	Theoretical	Compartmental	Deterministic	Differential equations; Deterministic	No	Yes - Sensitive and resistant	Not modeled	NA	No - de novo resitance only	NA	No	No	No	Not described	No	No	Yes - Sensitivity analysis	Predictive	Disease	NA (other than drug itself)	Supports drug use in animals; reduction of exposure to campylobacter more important than resisteance development
29	10.1371/journal.pone.0000152	17225857	2-s2.0-34248585777	Vardavas R., Blower S.	The emergence of HIV transmitted resistance in Botswana: "When will the WHO detection threshold be exceeded?"	PLoS ONE	USA	2007	HIV (Human Immunodeficiency Virus)	Viral	No	Antiretroviral	Zidovudine, Lamivudine, and Nevirapine or Efavirenz	Sexual/Bloodborne	Human	Both	Community - Endemic population	African	Botswana	Not specified	Epidemiological	Primary data	Government data	Compartmental	Both: Deterministic and stochastic	Deterministic; stochastic continuous time MCM	No	Yes - Sensitive and resistant, sensitive treated and untreated	Yes - variable transmission coefficient	Estimated based on reference	Yes	calculated yearly proportion of acquired resitance	No	No	No	Mathematica 5.1	Yes	No	No	Intervention	Disease	NA (other than drug itself)	Sentinal survellance for resistance in ART sites; theshhold should be lower than 5%
30	10.1016/j.jtbi.2007.05.009	17582443	2-s2.0-34547691348	Xu Y., Allen L.J.S., Perelson A.S.	Stochastic model of an influenza epidemic with drug resistance	Journal of Theoretical Biology	USA	2007	Influenza	Viral	Yes	Antiviral	Amantadine	Aerosol/Respiratory	Human	Theoretical	Community - Endemic population	Not specified	Not specified	Not specified	Epidemiological	Literature	Theoretical	Compartmental	Both: Deterministic and stochastic	SIR; 2 models: ODE determiniastic and stochastic CTMC	No	Yes - Sensitive and resistant	Yes - variable transmission coefficient	Estimated based on reference	No - de novo resitance only	NA	No	No	No	Not described	No	No	No	Predictive	Disease	chemoprophylaxis, treatment after exposure but before symptoms, and treatment after symptoms appear	Chemoprophylaxis most effective strategy
31	10.1017/S0950268808000964	18606028	2-s2.0-55349134348	Basu S., Galvani A.P.	The transmission and control of XDR TB in South Africa: An operations research and mathematical modelling approach	Epidemiology and Infection	USA	2008	Mycobacterium tuberculosis	Bacterial	No	Antibacterial	XDR-TB (isoniazid, rifampin, fluoroquinolone, and 1 injectable 2nd line drug:amikacin, kanamycin, capreomycin)	Aerosol/Respiratory	Human	Theoretical	Community - Endemic population	African	South Africa	Kwazulu natal	Epidemiological	Literature	Theoretical	Compartmental	Deterministic	Differential equations; Deterministic; SLI model	No	Yes - Sensitive, MDR and XDR	Yes - lower average transmission fitness for MDR/XDR than drug-susceptible strains	Estimated based on reference	No - transmitted only	NA	No	No - community-based and nosocomial transmission, but equally susceptible	No	Not described	No	No	No	Intervention	Both	Community-based Rx; Group quarantine	Community-based therapy and rapid detection systems may be beneficial in resource-limited settings, while congregate hospital wards are sites for major structural reform.
32	10.1086/592508	18816192	2-s2.0-54949089656	Basu S., Orenstein E., Galvani A.P.	The theoretical influence of immunity between strain groups on the progression of drug-resistant tuberculosis epidemics	Journal of Infectious Diseases	USA	2008	Mycobacterium tuberculosis	Bacterial	No	Antibacterial	Not specified	Aerosol/Respiratory	Human	Theoretical	Community - Endemic population	African	South Africa	Not specified	Epidemiological	Literature	Theoretical	Compartmental	Deterministic	Differential equations; Deterministic; SLI	No	Yes - Sensitive, MDR and XDR	Yes - fitness of increasingly resistant strains decreased with the accumulation of more mutations	Estimated based on references: decreased by a factor of 30% for each new mutation, such that a single-drug resistant strain was 70% as transmissible as the drug-susceptible strain, a finding consistent with observed data, [32, 39]);	No - de novo resitance only; probabilities of acquired and amplified resistance used only	NA	Yes	No - but separately evaluated fully HIV-negative population and populations affected by HIV	No	Not described	No	No	Yes - Sensitivity analysis	Predictive	NA	NA	degree of cross immunity influences transmission rates of DR-TB
33	10.1186/1743-422X-5-133	18973656	2-s2.0-57049157697	Brockmann S.O., Schwehm M., Duerr H.-P., Witschi M., Koch D., Vidondo B., Eichner M.	Modeling the effects of drug resistant influenza virus in a pandemic	Virology Journal	CHE;DEU	2008	Influenza	Viral	Yes	Antiviral	Neuraminidase inhibitors - oseltamivir	Aerosol/Respiratory	Human	Theoretical	Community - Endemic population	Not specified	Not specified	Not specified	Epidemiological	Literature	Theoretical	Compartmental	Deterministic	InfluSim program -deterministic model	No	Yes - Sensitive and resistant	No - Same fitness	NA	Yes - measured effects of de novo and transmitted DR	both are modeled	No	No	No	InfluSim program in Java	No	No	Yes - Sensitivity analysis	Predictive	Disease	NA (other than drug itself)	early introduction of a resistant influenza virus can be overwhelming PH problem.
34	10.1371/journal.pone.0002363	18523659	2-s2.0-48649083106	Cohen T., Colijn C., Finklea B., Wright A., Zignol M., Pym A., Murray M.	Are survey-based estimates of the burden of drug resistant TB too low? Insight from a simulation study	PLoS ONE	CHE;USA;ZAF	2008	Mycobacterium tuberculosis	Bacterial	No	Antibacterial	XDR-TB (isoniazid, rifampin, fluoroquinolone, and 1 injectable 2nd line drug:amikacin, kanamycin, capreomycin)	Aerosol/Respiratory	Human	Theoretical	Community - Endemic population	Not specified	Not specified	Not specified	Epidemiological	Literature	Theoretical	Individual based model	Stochastic	Individual based SLI model; modified SEIR	No	Yes - drug-sensitive and drugresistant strains	Yes - we assume that the DR strain has a fixed moderate fitness cost which reduces both the probability of transmission and the probability of progression after infection by 20% each;	Assumed	Yes - both	both are modeled	No	No	No	Not described	No	No	No	Predictive	AMR	Various surveillance strategies	incidence based sampling underestimates resistance; invest in early control strategies
35	10.1093/aje/kwn176	18635575	2-s2.0-50649095357	Cooper B.S., Medley G.F., Bradley S.J., Scott G.M.	An augmented data method for the analysis of nosocomial infection data	American Journal of Epidemiology	GBR	2008	Enterococci (VRE)	Bacterial	Yes	Antibacterial	Vancomycin	Direct Contact: Nosocomial	Human	Real	Hospital	European	UK	London, University College London Hospitals	Epidemiological	Primary data	Published	Statistical	Stochastic	Mechanistic stochastic model; MCMC algorithm in Bayesian framework	No	No - resistant only	Not modeled	NA	No - transmitted only	NA	No	No	No	C++	Yes	No	No	Intervention	AMR	ceftazidime ; piperacillin/tazobactam; an education program to improve ward hygiene	AB may select for resitant strains by increasing both acquisition and transmission
36	10.1073/pnas.0800965105	18695217	2-s2.0-49649120949	Dowdy D.W., Chaisson R.E., Maartens G., Corbett E.L., Dorman S.E.	Impact of enhanced tuberculosis diagnosis in South Africa: A mathematical model of expanded culture and drug susceptibility testing	Proceedings of the National Academy of Sciences of the United States of America	GBR;USA;ZAF	2008	Mycobacterium tuberculosis	Bacterial	No	Antibacterial	Multi-drug resistant (MDR) TB (resistance to at least 2 of the following: Isoniazid, Rifampin, Pyrazinamide, Ethambutol, Streptomycin) and XDR-TB (isoniazid, rifampin, fluoroquinolone, and 1 injectable 2nd line drug:amikacin, kanamycin, capreomycin)	Aerosol/Respiratory	Human	Theoretical	Community - Endemic population	African	South Africa	Not specified	Clinical - Epidemiological	Literature	Theoretical	Compartmental	Deterministic	difference-equation model	No	Yes - Sensitive, MDR and XDR	Yes - lower fitness/transmissibility levels	Assumed - range	Yes - both	both are modeled	No	Yes - HIV infected population	No	Visual Basic for Applications and run in Microsoft Excel 2003	Yes - Partial	No	Yes - Sensitivity analysis	Intervention	AMR	expanding TB culture and drug susceptibility testing	In South Africa, expanding TB culture and DST could substantially reduce TB, and particularly MDR-TB, mortality. Control of XDR-TB will require additional interventions,
37	10.1111/j.1541-0420.2007.00933.x	18047536	2-s2.0-49749090416	Drovandi C.C., Pettitt A.N.	Multivariate Markov process models for the transmission of Methicillin-resistant Staphylococcus aureus in a hospital ward	Biometrics	AUS	2008	MRSA (Methicilin Resistant Staphylococcus Aureus)	Bacterial	Yes	Antibacterial	Methicillin	Direct Contact: Nosocomial	Human	Real	Hospital	Western Pacific	Australia	Princess Alexandra Hospital, Brisbane	Epidemiological	Primary data	Published	Compartmental/statistical	Stochastic	Differential equations; hidden Markov models; stochastic	No	No - MRSA transmission modeled only	Not modeled	NA	No - transmitted only	NA	No	No - did model patients and hcw but no difference in susceptibility	No	Matlab’s (Math-Works, 2006) fminsearch	Yes	No	Yes - Sensitivity analysis	Methodological	NA	NA	Transmission parameter estimation
38	NA	18616351	2-s2.0-52049112576	Gumel A.B., Song B.	Existence of multiple-stable equilibria for a multi-drug-resistant model of mycobacterium tuberculosis	Mathematical Biosciences and Engineering	CAN;USA	2008	Mycobacterium tuberculosis	Bacterial	No	Antibacterial	Not specified	Aerosol/Respiratory	Human	Theoretical	Community - Endemic population	Not specified	Not specified	Not specified	Epidemiological	Literature	Theoretical	Compartmental	Deterministic	ODEs; deterministic;	No	Yes - drug-sensitive and drugresistant strains	Not modeled	NA	No - not distinguished	NA	No	No - homogeneous	No	Not described	No	No	No	Predictive	NA	NA	Tri-stable equilibria, where the disease-free equilibrium coexists with two stable endemic equilibrium when the aforementioned threshold is less than unity, and a bi-stable setup, involving two stable endemic equilibria, when the effective reproduction number is greater than one.
39	10.1086/588673	18498241	2-s2.0-46349100736	Lima V.D., Johnston K., Hogg R.S., Levy A.R., Harrigan P.R., Anema A., Montaner J.S.G.	Expanded access to highly active antiretroviral therapy: A potentially powerful strategy to curb the growth of the HIV epidemic	Journal of Infectious Diseases	CAN	2008	HIV (Human Immunodeficiency Virus)	Viral	No	Antiretroviral	Not specified	Sexual/Bloodborne	Human	Theoretical	Community - Endemic population	Americas	Canada	BC	Epidemiological	Literature	Published and theoretical	Compartmental	Hybrid	BC-CfE semideterministic dynamic transmission model; some stochastic elements	Yes - Direct treatment cost savings for 1-year uptake, Can$	No - emergence of resistance calculated only	Not modeled	NA	No - de novo resitance only	NA	No	Yes - transmission from men who have sex with men (MSM), injection drug users (IDUs), and MSM/IDUs, allowing the evaluation of the individual and overall contribution of these sources to the epidemic.	No	Not described	Yes	Yes	No	Predictive	Disease	Expansion of HAART	Accelerate roll out of HAART to reduce growth of HIV epidemic and related costs
40	10.1371/journal.pone.0002362	18523549	2-s2.0-48649085085	McCaw J.M., Wood J.G., McCaw C.T., McVernon J.	Impact of emerging antiviral drug resistance on influenza containment and spread: Influence of subclinical infection and strategic use of a stockpile containing one or two drugs	PLoS ONE	AUS	2008	Influenza	Viral	Yes	Antiviral	Neuraminidase inhibitors - oseltamivir	Aerosol/Respiratory	Human	Theoretical	Community - Endemic population	Not specified	Not specified	Not specified	Epidemiological	Literature	Theoretical	Compartmental/statistical	Deterministic	Differential equations; Deterministic	No	No - emergence of resistance calculated only	Not modeled	NA	No - de novo resitance only	NA	No	No	No	Not described	No	No	Yes - Sensitivity analysis	Predictive	Disease	Combined treatment and prophylaxis	Combination treatment/prophylaxis controls transmission but increases resistance; use multiple drugs
41	10.1098/rspb.2008.0016	18270154	2-s2.0-41649104101	Moghadas S.M.	Management of drug resistance in the population: Influenza as a case study	Proceedings of the Royal Society B: Biological Sciences	CAN	2008	Influenza	Viral	Yes	Antiviral	Not specified	Aerosol/Respiratory	Human	Theoretical	Community - Endemic population	Not specified	Not specified	Not specified	Epidemiological	Literature	Theoretical	Compartmental	Deterministic	ODEs; deterministic; SIR model	No	Yes - Sensitive and resistant	Yes - different infectiousness/transmission rate, death rate	Estimated based on reference (delta of resistant virus variable; = 0-1)	Yes - transmitted and de novo calculated	resistance development calculated; spread of resistant train calculated	No	No - homogeneously mixing population	No	Not described	No	No	No	Predictive	Both	Differing treatment levels	Timing of treatment and containment of initial outbreak inportant to development of resistance
42	10.1371/journal.pone.0001839	18350174	2-s2.0-46649107119	Moghadas S.M., Bowman C.S., Röst G., Wu J.	Population-wide emergence of antiviral resistance during pandemic influenza	PLoS ONE	CAN;HUN	2008	Influenza	Viral	Yes	Antiviral	Not specified	Aerosol/Respiratory	Human	Theoretical	Community - Endemic population	Not specified	Not specified	Not specified	Epidemiological	Literature	Theoretical	Compartmental	Deterministic	ODEs; deterministic; SEIR model	No	Yes - Sensitive and resistant	Yes - resistance sttrains with high and low fitness	Estimated based on reference - (delta of resistant virus variable; = 0-1)	Yes - transmitted and de novo calculated	Calculated rate of resitance emergence, rate of conversion between resistant mutants	No	No - homogeneously mixing population	No	Not described	No	No	Yes - Sensitivity analysis	Intervention	Disease	Differing treatment levels	Antiviral treatment alone will be an unsuccessful strategy; conservative treatment levels during initial phase of outbreak may mitigate pandemic burden
43	10.1371/journal.pone.0002089	18461139	2-s2.0-47749141527	Opatowski L1, Temime L, Varon E, Leclercq R, Drugeon H, Boëlle PY, Guillemot D.	Antibiotic innovation may contribute to slowing the dissemination of multiresistant Streptococcus pneumoniae: the example of ketolides.	PLoS ONE	FRA	2008	Streptococcus pneumoniae	Bacterial	Yes	Antibacterial	Penicillin: β-lactams, Ketolides, macrolides, PCV7 vaccine	Direct Contact: Nosocomial	Human	Theoretical	Community - Endemic population	European	France	Not specified	Epidemiological - Demographic	Primary data	French National Institute of Statistics and Economical Studies (INSEE)	Compartmental	Deterministic	age-structured population model; intra-individual selection and interindividual transmission	No	Yes - drug-sensitive and drugresistant strains	Not modeled	NA	No - de novo resitance only	NA	No	Yes - Age: 3 age classes corresponding to young children (0–2 years), older children (2–15 years) and adults (>15 years)	No	Not described	Yes	Yes	Yes - Sensitivity analysis	Intervention	Disease	New antibiotic class in the context of old AB and PCV& vaccine	In a context of widespread vaccination and rational use of antibiotics, innovative antibiotic, prescribed to all age groups, may have an added impact on multiresistant-strain dissemination in the population.
44	10.1186/1475-2875-7-229	18976503	2-s2.0-56649088257	Pongtavornpinyo W., Yeung S., Hastings I.M., Dondorp A.M., Day N.P.J., White N.J.	Spread of anti-malarial drug resistance: Mathematical model with implications for ACT drug policies	Malaria Journal	GBR;THA	2008	Plasmodium falciparum	Parasitic	No	Antimalarial	Artemesinin combination therapy	Vector	Human	Theoretical	Community - Endemic population	Not specified	Not specified	Not specified	Epidemiological	Literature	Theoretical	Compartmental	Hybrid	Age structured; Dietz malaria model; Markoff chains and deterministic functions	No	Yes - Sensitive and resistant	Yes - In the absence of anti-malarial treatment, the resistant infections have no survival advantage over the sensitive ones, and may have a fitness disadvantage	Estimated based on reference	Yes - transmitted and de novo calculated	Evolution of resistance	No	Yes - Age stratified	No	Not described	No	No	Yes - Sensitivity analysis	Methodological	Both	Artemisinin Combination therapy	rapid spread of DR in low transmission settings, and slower spread in high transmission; switch to ACT needs to be made quickly to slow DR
45	10.1080/17513750701775599	22876872	2-s2.0-77956203375	Sharomi O., Gumel A.B.	Dynamical analysis of a multi-strain model of HIV in the presence of anti-retroviral drugs.	Journal of biological dynamics	CAN	2008	HIV (Human Immunodeficiency Virus)	Viral	No	Antiretroviral	Not specified	Sexual/Bloodborne	Human	Theoretical	Community - Endemic population	Not specified	Not specified	Not specified	Epidemiological	Literature	Theoretical	Compartmental	Deterministic	ODEs; deterministic; modified SI model	No	Yes - Sensitive and resistant	Yes - different mortality, Relative risk of infectiousness, and progression to AIDS	Estimated based on reference	Yes - transmitted and de novo calculated	both are modeled	No	No	No	Not described	No	No	No	Predictive	Disease	ARV therapy	Widespread use of ARV can reduce (or even elimintate) HIV disease burden
46	10.1073/pnas.0711813105	18606986	2-s2.0-47649123409	Wilson D.P., Coplan P.M., Wainberg M.A., Blower S.M.	The paradoxical effects of using antiretroviral-based microbicides to control HIV epidemics	Proceedings of the National Academy of Sciences of the United States of America	AUS;CAN;USA	2008	HIV (Human Immunodeficiency Virus)	Viral	No	Antiretroviral	Dapivirine	Sexual/Bloodborne	Human	Theoretical	Community - Endemic population - Clinical trial	Not specified	Not specified	Not specified	Clinical - Epidemiological - Behavioral	Literature	Theoretical	Compartmental	Deterministic	ODEs; deterministic; SEIR model	No	Yes - Sensitive and resistant	Yes - different transmissibility for resistant and wt virus	Estimated based on reference - variable range	Yes - transmitted and de novo calculated	both are modeled	No	No	No	Not described	Yes	No	Yes - Sensitivity analysis	Intervention	Disease	Microbicides: low and high risk	importance of adherence. Modeling high vs. low rish microbicides. Gender benefits for men
47	10.1002/sim.3419	18759371	2-s2.0-63249125068	Wolkewitz M., Dettenkofer M., Bertz H., Schumacher M., Huebner J.	Statistical epidemic modeling with hospital outbreak data	Statistics in Medicine	DEU	2008	Enterococci (VRE)	Bacterial	Yes	Antibacterial	Vancomycin	Direct Contact: Nosocomial	Human	Both	Hospital	European	Germany	UMC Freiburg	Epidemiological	Primary data	Theoretical	Compartmental	Deterministic	non-parametric, Martingale based methodology	No	No - resistant strains modeled only	Not modeled	NA	No - transmitted only	NA	No	No	No	Timereg survival package for the statistical software R; SAS-macro	No	No	No	Predictive	NA	NA	methodological - model development
48	10.1016/j.jtbi.2008.10.017	19022263	2-s2.0-58549083346	Abatih E.N., Alban L., Ersbøll A.K., Lo Fo Wong D.M.	Impact of antimicrobial usage on the transmission dynamics of antimicrobial resistant bacteria among pigs	Journal of Theoretical Biology	CHE;DNK	2009	General bacteria	Bacterial	Yes	Antibacterial	Not specified	Direct Contact/Oral	Animal - Pigs	Theoretical	Agricultural - Farming	European	Denmark	Not specified	Epidemiological	Literature	Theoretical	Compartmental	Deterministic	Deterministic; SI model	No	Yes - Sensitive and resistant	Yes - reflected in the simulations by a reduced transmission coefficient between pigs infected with drug-resistant bacteria and those infected with drug-sensitive bacteria; A faster recovery rate was assumed for pigs with drug-resistant bacteria immediately after treatment stopped	Estimated based on reference - Hypothetical assumptons based on published references	No - transmitted only (transmitted by plasmid)	NA	No	No	No	Not described	No	No	Yes - Sensitivity/Uncertainty analysis	Intervention	Disease	NA (other than drug itself)	Parameters influencing proportion of pigs carrying resistant bacteria: (a) the transmission coefficient between uninfected pigs and those infected with DR bacteria during treatment (b2) and after treatment stops (b3), and (b) the spontaneous clearout rate of drug-resistant bacteria during treatment (g2) and immediately after treatment stops
49	10.1073/pnas.0901720106	19666590	2-s2.0-69549083228	Abu-Raddad L.J., Sabatelli L., Achterberg J.T., Sugimoto J.D., Longini Jr. I.M., Dye C., Halloran M.E.	Epidemiological benefits of more-effective tuberculosis vaccines, drugs, and diagnostics	Proceedings of the National Academy of Sciences of the United States of America	CHE;USA	2009	Mycobacterium tuberculosis	Bacterial	No	Antibacterial	Not specified	Aerosol/Respiratory	Human	Theoretical	Community - Endemic population	South-East Asia	WHO southeast asia region	Not specified	Clinical - Epidemiological	Literature	Theoretical	Compartmental	Deterministic	ODEs; deterministic;age structured; modified SLIR	No	Yes - extensively and multi-drug resistant strains	Not modeled	NA	No - not distinguished	NA	No	Yes - age-structured model of TB	No	Berkeley Madonnna	No	No	Yes - Sensitivity/Uncertainty analysis	Intervention	Disease	Vaccine, drug therapy, diagnostics, combination	Novel technologies in the pipeline would achieve substantial reductions in TB incidence, but not the Stop TB Partnership target for elimination. Elimination will require new delivery strategies, such as mass vaccination campaigns, and new products targeted at latently infected people.
50	10.1016/j.jtbi.2009.03.029	19344730	2-s2.0-67349092534	Alexander M.E., Dietrich S.M., Hua Y., Moghadas S.M.	A comparative evaluation of modelling strategies for the effect of treatment and host interactions on the spread of drug resistance	Journal of Theoretical Biology	CAN	2009	Influenza	Viral	Yes	Antiviral	Not specified	Aerosol/Respiratory	Human	Theoretical	Community - Endemic population	Not specified	Not specified	Not specified	Epidemiological	Literature	Theoretical	Compartmental	Both: Deterministic and stochastic	Both determinisitc and stochastic; 3 models: stochastic, mean-field, pair-approximation; homogeneous mixing	No	Yes - Sensitive and resistant	Yes - we assume tha the resistant pathogen is less transmissible than the sensitive pathogen	Estimated based on reference - variable range	Yes - transmitted and de novo calculated	both are modeled	No	Yes - homogeneously mixing (mean-field) model and a heterogeneous model that incorporates spatial pair-wise correlation.	No	Not described	No	No	No	Predictive	Both	Treatment levels	Discussion of how to optimize control strategies; how when to use antiviral drugs; need to delay large scale treatment
51	NA	19354025	2-s2.0-65349103911	Allen B.D., Perla R.J.	A long-term forecast of MRSA daily burden using logistic modeling.	Clinical laboratory science : journal of the American Society for Medical Technology	USA	2009	MRSA (Methicilin Resistant Staphylococcus Aureus)	Bacterial	Yes	Antibacterial	Methicillin	Direct Contact: Nosocomial	Human	Real	Hospital	Americas	USA	MA	Clinical - Epidemiological	Primary data	Published	Statistical	Deterministic	logistic growth models	No	No - MRSA transmission modeled only	Not modeled	NA	No - transmitted only	NA	No	No	No	Not described	No	No	No	Methodological	NA	NA	Logistic modeling of empirical data using modest mathematical assumptions is an effective way to understand, visualize, and forecast MRSA daily frequencies over time.
52	10.1186/1471-2334-9-8	19161634	2-s2.0-62449150912	Arino J., Bowman C.S., Moghadas S.M.	Antiviral resistance during pandemic influenza: Implications for stockpiling and drug use	BMC Infectious Diseases	CAN	2009	Influenza	Viral	Yes	Antiviral	Not specified	Aerosol/Respiratory	Human	Theoretical	Community - Endemic population	Not specified	Not specified	Not specified	Epidemiological	Literature	Theoretical	Compartmental	Deterministic	ODEs; deterministic; SAIR model	No	Yes - three strains of the pathogen, namely: drug-sensitive,drug-resistant with low transmission fitness (LTF), and drug-resistant with high transmission fitness (HTF).	Yes - different death rate, transmissibility- high and low fitness resistant viruses	Estimated based on reference	Yes - (i) development of drug-resistance during treatment of sensitive infections and (ii) direct transmission of resistant strains with HTF.	both are modeled	No	No	No	Not described	No	No	Yes - Sensitivity analysis	Predictive	Disease	Differing treatment levels	Adaptive vs constant treatment levels; Conservative early treatment; timely scale up to avoid second wave outbreak
53	10.1073/pnas.0812472106	19365076	2-s2.0-66149149063	Basu S., Frledland G.H., Medlock J., Andrews J.R., Shah N.S., Gandhi N.R., Moll A., Moodley P., Sturm A.W., Galvani A.P.	Averting epidemics of extensively drug-resistant tuberculosis	Proceedings of the National Academy of Sciences of the United States of America	USA;ZAF	2009	Mycobacterium tuberculosis	Bacterial	No	Antibacterial	XDR-TB (isoniazid, rifampin, fluoroquinolone, and 1 injectable 2nd line drug:amikacin, kanamycin, capreomycin)	Aerosol/Respiratory	Human	Real	Hospital - Community	African	South Africa	Kwazulu natal	Clinical - Epidemiological	Primary data	Hospital records	Compartmental	Stochastic	ODEs; stochastic; modified SIR; branching process	No	Yes - Sensitive and XDR	Yes - employed a wide range of estimates for per person transmission rates in South African communities, including very low rates under the conservative assumption of reduced fitness among drug-resistant TB strains	Estimated based on reference	Yes - transmitted and de novo calculated	acquired resistance rate and transmission rate for xdr-tb	No	Yes - Health states are stratified by HIV and antiretroviral therapy status	No	Not described	Yes	No	Yes - Sensitivity/Uncertainty analysis	Intervention	AMR	Rapid drug-susceptibility testing; infection control; increased case detection; increasing availability of therapy	need for better diagnostics and infection control early on; need for community based screening
54	NA	19383201	2-s2.0-67649562855	Basu S., Maru D., Poolman E., Galvani A.	Primary and secondary tuberculosis preventive treatment in HIV clinics: Simulating alternative strategies	International Journal of Tuberculosis and Lung Disease	USA	2009	Mycobacterium tuberculosis	Bacterial	No	Antibacterial	Isoniazid	Aerosol/Respiratory	Human	Both	Hospital	African	Botswana, Theoretical	Not specified	Clinical - Epidemiological	Literature	Published and theoretical	Compartmental	Deterministic	ODEs; deterministic; SLTR model	No	Yes - isoniazid susceptible or -resistant strains	Yes - Per capita transmission rate (incorporating fitness)	Estimated based on reference	No - de novo resitance only	Probability of acquiring INH resistance when receiving IPT	No	Yes - HIV negative, positive untreated and positive treated population	No	Not described	Yes	Yes - Face validity	Yes - Sensitivity/Uncertainty analysis	Intervention	Disease	IPT programs implemented through ARV clinics	IPT can be effective to reduce TB; resistance contribution unlikely to supersede incidence/mortality benefits
55	10.1186/1471-2334-9-64	19445655	2-s2.0-66949125081	Beggs C.B., Shepherd S.J., Kerr K.G.	How does healthcare worker hand hygiene behaviour impact upon the transmission of MRSA between patients?: An analysis using a Monte Carlo model	BMC Infectious Diseases	GBR	2009	MRSA (Methicilin Resistant Staphylococcus Aureus)	Bacterial	Yes	Antibacterial	Methicillin	Direct Contact: Nosocomial	Human	Theoretical	Hospital	Not specified	Not specified	Not specified	Epidemiological	Literature	Theoretical	Individual based model	Stochastic	Stochastic MC model	No	No - MRSA transmission modeled only	Not modeled	NA	No - transmitted only	NA	No	No	No	microsoft Excel	No	No	No	Intervention	AMR	Hand hygeine	50% handwashing compliance is enough. More than that is of little benefit
56	10.1007/s10441-009-9080-2	19357968	2-s2.0-70350461940	Bhunu C.P., Garira W., Magombedze G.	Mathematical analysis of a two strain HIV/AIDS model with antiretroviral treatment	Acta Biotheoretica	ZAF;ZWE	2009	HIV (Human Immunodeficiency Virus)	Viral	No	Antiretroviral	Not specified	Sexual/Bloodborne	Human	Theoretical	Community - Endemic population	Not specified	Not specified	Not specified	Epidemiological	Literature	Theoretical	Compartmental	Deterministic	ODE; center manifold theory; deterministic	No	Yes - Two Strain HIV/AIDS Model	Not modeled	NA	No - de novo resitance only	NA	No	No - all sexually active population	No	Not described	No	No	Yes - Sensitivity analysis	Methodological	Disease	ARV therapy	ARV resistance increases with ARV use
57	10.1016/j.tpb.2008.10.002	19013477	2-s2.0-58249127281	Chiyaka C., Garira W., Dube S.	Effects of treatment and drug resistance on the transmission dynamics of malaria in endemic areas	Theoretical Population Biology	ZWE	2009	Plasmodium falciparum	Parasitic	No	Antimalarial	Not specified	Vector	Human	Theoretical	Community - Endemic population	African	Zimbabwe	Not specified	Epidemiological	Literature	Theoretical	Compartmental	Deterministic	ODEs; deterministic; SEI model	No	Yes - Sensitive and resistant	Yes - different sensitive and resistant transmissibility	Assumed	Yes - both	Rate of resistance evolution	No	No - susceptible class Sh, exposed to the malaria parasites Eh, infectious with sensitive parasites Ih1n, treated Ih2n, infectious with resistant parasites Ir hn, partially immune with sensitive Is hi and resistant Ir hi parasites. The mosquito (vector) population is subdivided into susceptible class Sm, exposed Em, infectious with sensitive parasites Is m and infectious with resistant parasites …	No	C++	No	No	No	Intervention	Disease	antimalarials	Transmission rates and treatment coverage affects spread of AMR
58	10.1007/s11538-008-9361-y	19082663	2-s2.0-58149185082	Colijn C., Cohen T., Murray M.	Latent coinfection and the maintenance of strain diversity	Bulletin of Mathematical Biology	GBR;USA	2009	Mycobacterium tuberculosis	Bacterial	No	Antibacterial	Not specified	Aerosol/Respiratory	Human	Theoretical	Community - Endemic population	Not specified	Not specified	Not specified	Epidemiological	Literature	Theoretical	Compartmental	Deterministic	ODE; determinisic; SLI with coinfection	No	Yes - Sensitive and resistant	no - pathogen virulence and transmissibility have remained constant	NA	Yes - emergence of drug resistance at rate "aq"	Emergence of drug resistance at rate "aq"	Yes - latent coinfection with both drug sensitive and drug resistant strain	No	Yes - elements of within host model	Not described	No	No	No	Predictive	Disease	IPT	the existence of a latent coinfected state allows the possibility that disease control interventions that target latency may facilitate the emergence of drug resistance
59	10.1086/595844	19137654	2-s2.0-58749093735	D'Agata E.M.C., Webb G.F., Horn M.A., Moellering Jr. R.C., Ruan S.	Modeling the invasion of community-acquired methicillin-resistant Staphylococcus aureus into hospitals	Clinical Infectious Diseases	USA	2009	MRSA (Methicilin Resistant Staphylococcus Aureus)	Bacterial	Yes	Antibacterial	Methicillin	Direct Contact: Nosocomial	Human	Both	Hospital	Americas	USA	Beth Israel Deaconess Medical Center’s	Clinical - Epidemiological	Literature	Hospital records	Compartmental	Deterministic	ODEs; deterministic; SCI model	No	Yes - CA and HA MRSA	Yes - different transmissibility for two trains	Estimated based on reference	No - transmitted only	NA	No	No	No	Not described	Yes	Yes - Face validity	Yes - Sensitivity analysis	Intervention	AMR	Hand hygeine, screening, decolonization	hand hygiene has greatest return of benefits if compliance is optimized
60	10.1016/j.mcm.2009.02.012	19013477	2-s2.0-67549106637	Esteva L., Gumel A.B., de León C.V.	Qualitative study of transmission dynamics of drug-resistant malaria	Mathematical and Computer Modelling	CAN;MEX	2009	Plasmodium falciparum	Parasitic	No	Antimalarial	Not specified	Vector	Human	Theoretical	Community - Endemic population	Not specified	Not specified	Not specified	Epidemiological	Literature	Theoretical	Compartmental	Deterministic	ODEs; deterministic;lin and nonlin Lyapunov functions + LaSalle Invariance principle; Krasnoselskii sub-linearity argument	No	Yes - Sensitive and resistant	Yes - variable levels of fitness explored	Estimated based on references - WT fitness from reference- resistant infectiousness variable.	Yes - transmitted and de novo calculated	both are modeled	No	No	No	Not described	No	No	No	Predictive	Disease	NA (other than drug itself)	High treatment rates will lead to dominant resistant strain driving out WT. Coexisting strains: proportion of individuals with resistant strain decreases with increasing rate of resitance development
61	10.1016/j.epidem.2009.09.001	20161493	2-s2.0-70350752187	Handel A., Longini Jr. I.M., Antia R.	Intervention strategies for an influenza pandemic taking into account secondary bacterial infections	Epidemics	USA	2009	Influenza	Viral	Yes	Antiviral	Antivirals (oseltamivir and zanamivir) and Antibiotics (S. Pneumoniae vaccine and broad spectrum antibiotics)	Aerosol/Respiratory	Human	Theoretical	Community - Endemic population	Americas	USA	Not specified	Clinical - Epidemiological	Literature	Theoretical	Compartmental	Deterministic	ODEs; deterministic; SIR model	No	Yes - Sensitive and resistant (3 levels of fitness)	Yes - variable levels of fitness explored (transmission and reproductive numbers)	Estimated based on references - publications for wt and assumed for resistant	No - de novo resitance only	NA	No	No	No	Matlab R2007a-SaSAT	No	No	Yes - Sensitivity analysis	Methodological	Disease	antibacterial intervention during influenza for secondary infections	Should consider AB interventions , but need more real data
62	10.1016/j.jtbi.2008.09.021	18952105	2-s2.0-57049094950	Handel A., Longini Jr. I.M., Antia R.	Antiviral resistance and the control of pandemic influenza: The roles of stochasticity, evolution and model details	Journal of Theoretical Biology	USA	2009	Influenza	Viral	Yes	Antiviral	Neuraminidase inhibitors	Aerosol/Respiratory	Human	Theoretical	Community - Endemic population	Americas	USA	Not specified	Epidemiological	Literature	Theoretical	Compartmental	Stochastic	ODEs; stochastic;SIR; Gillespie algorithm	No	Yes - Sensitive and resistant	Yes - variable transmission coefficient	Estimated based on reference - fitness cost of resistance between 25% and 0% (37,94)	Yes - transmitted and de novo calculated	both are modeled	Yes - AD50co-infection with virus and bacteria but not sensitive and resistance	No	No	Fortran 90	No	No	No	Predictive	Disease	administration of antiviral (AV) drugs and antibacterial (AB) drugs or vaccines, either as prophylaxis or as treatment	Best control strategy is early intervention heavily based on prophylaxis at a level that leads to outbreak containment.
63	10.1371/journal.pone.0004915	19295921	2-s2.0-62849098174	Iwani S., Suzuki T., Takeuchi Y.	Paradox of Vaccination: Is Vaccination really effective against avian flu epidemics?	PLoS ONE	JPN	2009	Influenza	Viral	Yes	Antiviral	Influenza vaccine	Aerosol/Respiratory	Animal - Poultry	Both	Agricultural - Farming	European	Netherlands (data based on dutch study)	Not specified	Epidemiological	Literature	Published	Compartmental	Deterministic	ODEs; deterministic; SI model	No	Yes - WT and vaccine-resistant strain	Yes - Reproductive numbers and Transmissibility different for vaccine resistant	Estimated based on reference	Yes - both	both are modeled	No	No	No	Not described	Yes	No	Yes - Sensitivity analysis	Intervention	Disease	Vaccine	early detection of the resistant strain, monitoring of its virulence and loss of protection effectiveness of vaccination caused by the resistant strain, and attendance of non-pharmaceutical interventions, in addition to collaboration among farmers, industry, public health authorities, and the government are all required
64	10.1073/pnas.0902437106	19706556	2-s2.0-70149090840	Luciani F., Sisson S.A., Jiang H., Francis A.R., Tanaka M.M.	The epidemiological fitness cost of drug resistance in Mycobacterium tuberculosis	Proceedings of the National Academy of Sciences of the United States of America	AUS	2009	Mycobacterium tuberculosis	Bacterial	No	Antibacterial	Not specified	Aerosol/Respiratory	Human	Theoretical	Community - Endemic population	Multiple	Data from Cuba, Estonia, VE	Not specified	Epidemiological - Molecular	Literature	Published	Compartmental	Stochastic	Bayesian inference (approximate bayesian computation); stochastic model;	No	Yes - Sensitive and resistant	Yes - cost to transmission incurred by resistance, the rate of acquisition of drug resistance due to treatment failure, and we quantify the relative contributions of resistance evolution (acquired) versus transmission of resistant strains (primary	Estimated based on reference	Yes - both	both are modeled	No	No	No	Not described	Yes	Yes - Face validity	Yes - Sensitivity analysis	Predictive	NA	NA	Transmission cost of drug resistance relative to sensitivity can be quite low and overall fitness of resistant strains is comparable with sensitive strains. Contribution of transmission to spread DR is high
65	10.1186/1475-2875-8-31	19228438	2-s2.0-63149179142	Maude R.J., Pontavornpinyo W., Saralamba S., Aguas R., Yeung S., Dondorp A.M., Day N.P., White N.J., White L.J.	The last man standing is the most resistant: Eliminating artemisinin-resistant malaria in Cambodia	Malaria Journal	GBR;PRT;THA	2009	Plasmodium falciparum	Parasitic	No	Antimalarial	Artemesinin	Vector	Human	Theoretical	Community - Endemic population	South-East Asia; Western Pacific	Thailand, Cambodia	Not specified	Epidemiological	Primary data	Theoretical	Compartmental and Individual based models	Both: Deterministic and stochastic	Deterministic; the confirmed with stochastic population and stochastic idividual based	No	Yes - Sensitive and resistant	Yes - cost to transmission incurred by resistance, the rate of acquisition of drug resistance due to treatment failure, and we quantify the relative contributions of resistance evolution (acquired) versus transmission of resistant strains (primary	Estimated based on reference	Yes - transmitted and de novo calculated	both are modeled	No	No	No	Berkeley Madonnna	No	No	Yes - Sensitivity analysis	Intervention	AMR	Alone or in combination: Eliminating use of artemisinin monotherapies and replacing them with ACT in the private sector; one or more annual 3-month pulses od MSAT with ACT or AP during low transmission season; one or more annual 3-month pulses of MDA with ACT or AP during low trans season; Addition of primaquine to previous; distribution of ITNs	Containment of artemisinin-resistant malaria can be achieved by elimination of malaria from western Cambodia using ACT.
66	10.1186/1741-7015-7-73	19954514	2-s2.0-73249142138	Moghadas S.M., Bowman C.S., Röst G., Fisman D.N., Wu J.	Post-exposure prophylaxis during pandemic outbreaks	BMC Medicine	CAN;HUN	2009	Influenza	Viral	Yes	Antiviral	Not specified	Aerosol/Respiratory	Human	Theoretical	Community - Endemic population	Not specified	Not specified	Not specified	Epidemiological	Literature	Theoretical	Compartmental	Deterministic	ODEs; deterministic;	No	Yes - Sensitive and resistant	Yes - 'fitness cost', such that the baseline transmissibility of the resistant strain was 90% of that seen with the non-resistant strain.	Assumed	Yes - transmitted and de novo calculated	both are modeled	No	No	No	Not described	No	No	Yes - Sensitivity analysis	Intervention	Disease	Pre, post exposure prophylaxis	in the presence of transmissible drug resistance, Better to prioritize the treatment of only ill individuals, rather than the prophylaxis for suspected exposed
67	10.1016/j.jhin.2009.07.004	19786313	2-s2.0-71549129534	Skov R.L., Jensen K.S.	Community-associated meticillin-resistant Staphylococcus aureus as a cause of hospital-acquired infections	Journal of Hospital Infection	DNK	2009	MRSA (Methicilin Resistant Staphylococcus Aureus)	Bacterial	Yes	Antibacterial	Methicillin	Direct Contact: Nosocomial	Human	Theoretical	Hospital	Not specified	Not specified	Not specified	Epidemiological	Literature	Theoretical	Compartmental	Deterministic	ODEs; deterministic;	No	No - CA-MRSA transmission modeled only	Not modeled	NA	No - transmitted only	NA	No	No	No	Not described	No	No	No	Predictive	AMR	Isolation; active screening	transmission of MRSA in the community influences the occurrence of MRSA and thereby of HAI in hospitals significantly. CA-MRSA is thus a matter of serious concern and should be suppressed.
68	10.3934/mbe.2009.6.649	19566133	2-s2.0-70349643230	Tasman H., Soewono E., Sidarto K.A., Syafruddin D., Rogers W.O.	A model for transmission of partial resistance to anti-malarial drugs	Mathematical Biosciences and Engineering	IDN	2009	Plasmodium falciparum	Parasitic	No	Antimalarial	Not specified	Vector	Human	Theoretical	Community - Endemic population	Not specified	Not specified	Not specified	Epidemiological	Literature	Theoretical	Compartmental	Deterministic	ODEs; deterministic; SEIR model; incorporates vector	No	Yes - Sensitive and resistant	Yes - different reproductive rates	Assumed - variable	No - transmitted only	NA	No	No	No	Not described	No	No	No	Methodological	Disease	anti-malarials	the recovery rates of the infected host and the proportion of anti-malarial drug treatment play important roles in the spread of anti-malarial drug resistance.
69	10.1128/JCM.02289-08	19297604	2-s2.0-66149123579	Uys P.W., Warren R., Van Helden P.D., Murray M., Victor T.C.	Potential of rapid diagnosis for controlling drug-susceptible and drug-resistant tuberculosis in communities where Mycobacterium tuberculosis infections are highly prevalent	Journal of Clinical Microbiology	USA;ZAF	2009	Mycobacterium tuberculosis	Bacterial	No	Antibacterial	Rifampin-isoniazid	Aerosol/Respiratory	Human	Both	Community - Endemic population	African	South Africa	Western Cape province	Epidemiological	Literature	Theoretical	Compartmental	Deterministic	ODEs; deterministic;	No	Yes - Sensitive, MDR TB	No - assume the presence of MDR strains that have the same level of fitness and present the same annual risk of infection as the average for susceptible strains	NA	No - transmitted only	NA	No	No	No	Microsoft Excel	Yes	No	Yes - Sensitivity analysis	Intervention	AMR	rapid diagnostics	need for rapid diagnosis with a high-sensitivity test; rapid diagnosis of drug resistance can be expected to reduce the incidence of drug-resistant cases provided the additional measure of screening within the community is implemented
70	10.3201/eid1510.081129	19861044	2-s2.0-70349976811	Van Den Dool C., Hak E., Bonten M.J.M., Wallinga J.	A model-based assessment of oseltamivir prophylaxis strategies to prevent influenza in nursing homes	Emerging Infectious Diseases	NLD	2009	Influenza	Viral	Yes	Antiviral	Oseltamivir	Aerosol/Respiratory	Human	Theoretical	LTCF - Community	European	Netherlands	Not specified	Epidemiological	Literature	Theoretical	Individual based model	Stochastic	stochastic	No	Yes - Sensitive and resistant	No - Apart from oseltamivir sensitivity, resistant and nonresistant strains were assumed to be similar	NA	No - transmitted only	NA	No	No	No	Not described	No	No	Yes - Uncertainty analysis	Intervention	AMR	postexposure and continuous prophylaxis; vaccination	Without resistance, postexposure and continuous prophylaxis reduced the patient infection attack rate. Postexposure prophylaxis prevented more infections per dose, and required fewer doses per season than continuous prophylaxis. If resistance to oseltamivir was increased, both prophylaxis strategies became less efficient, but postexposure prophylaxis posed a lower selection pressure for resistant…
71	10.1186/1475-2875-8-212	19747403	2-s2.0-70350367130	White L.J., Maude R.J., Pongtavornpinyo W., Saralamba S., Aguas R., Van Effelterre T., Day N.P., White N.J.	The role of simple mathematical models in malaria elimination strategy design	Malaria Journal	GBR;PRT;THA	2009	Plasmodium falciparum	Parasitic	No	Antimalarial	Not specified	Vector	Human	Theoretical	Community - Endemic population	Not specified	Not specified	Not specified	Epidemiological	Literature	Theoretical	Compartmental	Deterministic	ODEs; simple deterministic; SIR	No	Yes - Sensitive and resistant	Not modeled	NA	No - not distinguished	NA	No	No	No	Not described	No	No	No	Methodological	Disease	ITNs, ACT, annual MSAT, Vaccination, transmission blocking drugs	A simple model structure for the elimination of malaria is suitable for situations where data are sparse yet strategy design requirements are urgent
72	10.1371/journal.pmed.1000085	19440354	2-s2.0-66349121943	Wu J.T., Leung G.M., Lipsitch M., Cooper B.S., Riley S.	Hedging against antiviral resistance during the next influenza pandemic using small stockpiles of an alternative chemotherapy	PLoS Medicine	CHN;GBR;USA	2009	Influenza	Viral	Yes	Antiviral	Oseltamivir	Aerosol/Respiratory	Human	Theoretical	Community - Endemic population - Global	Western Pacific	Hong Kong, China, Theoretical	Not specified	Epidemiological - Geospatial	Literature	Theoretical	Compartmental	Both: Deterministic and stochastic	ODEs; stochastic; modified SIR; then deterministic	No	Yes - 4 strains: 1. Wild-type, which is sensitive to both drug A and B ( S S A B ); 2. Resistant to drug A but sensitive to drug B ( R S A B ); 3. Sensitive to drug A but resistant to drug B ( S R A B ); 4. Dually-resistant ( R R A B ).	Yes - variable,	Assumed	Yes - effects of de novo resistance emmergece measured	emergence rates explored	No	No - global study	No	Not described	No	No	Yes - Sensitivity analysis	Intervention	Disease	early combination chemotherapy (ECC) and sequential multidrug chemotherapy (SMC)	Augmentation of existing stockpiles of a single anti-influenza drug with smaller stockpiles of a second drug could be an effective and inexpensive epidemiological hedge against antiviral resistance
73	10.1287/ijoc.1100.0386	NA	2-s2.0-78649355575	Barnes S., Golden B., Wasil E.	MRSAT transmission reduction using agent-based modeling and simulation	INFORMS Journal on Computing	USA	2010	MRSA (Methicilin Resistant Staphylococcus Aureus)	Bacterial	Yes	Antibacterial	Methicillin	Direct Contact: Nosocomial	Human	Theoretical	Hospital	Not specified	Not specified	Not specified	Clinical - Epidemiological - Behavioral	Literature	Theoretical	Individual based model	Stochastic	Simulation model; stochastic; MC methods	No	No - MRSA transmission modeled only	Not modeled	NA	No - transmitted only	NA	No	No	No	Custom Python software package (the Genome cluster at the University of Maryland: 32 processors with 128 GB of RAM)	No	Yes - Face validity	No	Intervention	AMR	hand-hygiene compliance and efficacy, patient screening, decolonization, patient isolation, and health-care worker-to-patient ratios	need to increase hand hygiene compliance other control measures
74	10.1186/1471-2458-10-355	20565947	2-s2.0-77953680717	Cohen T., Hedt B.L., Pagano M.	Estimating the magnitude and direction of bias in tuberculosis drug resistance surveys conducted only in the public sector: A simulation study	BMC Public Health	USA	2010	Mycobacterium tuberculosis	Bacterial	No	Antibacterial	Multi-drug resistant TB (resistance to at least 2 of the following: Isoniazid, Rifampin, Pyrazinamide, Ethambutol, Streptomycin)	Aerosol/Respiratory	Human	Theoretical	Community - Endemic population	South-East Asia	India	Not specified	Epidemiological	Literature	Theoretical	Compartmental	Deterministic	difference-equation model	No	Yes - pan-sensitive TB and MDR TB.	Not modeled	NA	Yes - contant rate of acquisition of resistance	modeled but not measured	No	No	No	Not described	No	No	No	Intervention	AMR	Surveillance	Need for additional surveys targeted to the private sector
75	10.1098/rsif.2009.0400	19940002	s2.0-74049100933	Colijn C1, Cohen T, Fraser C, Hanage W, Goldstein E, Givon-Lavi N, Dagan R, Lipsitch M.	What is the mechanism for persistent coexistence of drug-susceptible and drug-resistant strains of Streptococcus pneumoniae?	Journal of the Royal Society, Interface	USA;GBR;ISR	2010	Streptococcus pneumoniae	Bacterial	Yes	Antibiotic	Not specified	Direct Contact/Oral	Human	Theoretical	Community - Endemic population -1 model has daycare environment characterized by both high transmission and high rates of treatment.	Not specified	Not specified	Not specified	Epidemiological	Literature and primary data	Public	Compatmental	Deterministic	five models of S. pneumoniae colonization	No	Yes - Sensitive and resistant	Yes - variable range	Assumed - Different transmission ratio	No - transmitted only	NA	Yes - coexistance possible	Yes - day-care model, model C, includes two subpopulations; habitat heterogeneity, characterized by both high transmission and high rates of treatment	No - We do not explicitly model the dynamics of host immunity; rather, the assumed values of transmission and clearance rates are meant to average over more and less immune members of the population.	Not described	No	No	Yes - Sensitivity analysis	Predictive	NA	NA	while treatment and contact heterogeneity can promote coexistence to some extent, the in-host interactions between strains, particularly the interplay between coinfection, multiple infection and immunity, play a crucial role in the long-term population dynamics of pathogens with drug resistance.
76	10.1051/mmnp/20105306	20740067	2-s2.0-79960768332	D'Agata E.M.C., Webb G.F., Pressley J.	Rapid emergence of co-colonization with community-acquired and hospital-acquired methicillin-resistant Staphylococcus aureus strains in the hospital setting	Mathematical Modelling of Natural Phenomena	USA	2010	MRSA (Methicilin Resistant Staphylococcus Aureus)	Bacterial	Yes	Antibacterial	Methicillin	Direct Contact: Nosocomial	Human	Theoretical	Hospital	Not specified	Not specified	Not specified	Epidemiological	Literature	Theoretical	Compartmental	Deterministic	ODEs; deterministic;	No	Yes - CA and HA MRSA	Not modeled	NA	No - transmitted only	NA	No	No	No	Mathematica (Wolfram Research, Inc)	No	No	No	Methodological	AMR	Decolonization; hand hygeine compliance	with the expanding community reservoir of CA-MRSA, the majority of hospitalized patients will become colonized with both CA-MRSA and HA-MRSA.
77	10.2202/1948-4690.1012	24490001	NOT IN SCOPUS	Dimitrov DT, Masse B, Boily MC.	Who will Benefit from a Wide-Scale Introduction of Vaginal Microbicides in Developing Countries?	Statistical communications in infectious diseases	USA;GBR	2010	HIV (Human Immunodeficiency Virus)	Viral	No	Antiretroviral	Not specified	Sexual/Bloodborne	Human	Theoretical based on real	Community - Endemic population	African	South Africa	Not specified	Epidemiological	Literature	Theoretical	Compartmental	Deterministic	ODE; deterministic; MC simulations	No	Yes - Sensitive and resistant	Yes - assumed that drug-resistant HIV strain is less transmissible due to the cost of resistance	Estimated based on reference	No - de novo resitance only; annual rate of resistance development	NA	No	No	No	Not described	No	No	Yes - Sensitivity analysis	Intervention	Disease	Vaginal microbicides	use of ARV-VMB, with successful control measures restricting usage by HIV-positive women, is still very much a female prevention tool
78	10.1371/journal.pcbi.1000715	20333236	2-s2.0-77950837349	Donker T., Wallinga J., Grundmann H.	Patient referral patterns and the spread of hospital-acquired infections through national health care networks	PLoS Computational Biology	NLD	2010	MRSA (Methicilin Resistant Staphylococcus Aureus)	Bacterial	Yes	Antibacterial	Methicillin	Direct Contact: Nosocomial	Human	Both	Community - Endemic population	European	Netherlands	Not specified	Epidemiological - Geospatial	Primary data	Published	Individual based model	Stochastic	individual based model; stochastic	No	No - MRSA transmission modeled only	Not modeled	NA	No - transmitted only	NA	No	No	No	Not described	Yes	No	Yes - Sensitivity analysis	Explicative	NA	NA	MRSA prevalence differs between hospitals
79	10.3934/mbe.2010.7.779	21077707	2-s2.0-77958069834	Friedman A., Ziyadi N., Boushaba K.	A model of drug resistance with infection by health care workers	Mathematical Biosciences and Engineering	USA	2010	MRSA (Methicilin Resistant Staphylococcus Aureus)	Bacterial	Yes	Antibacterial	Methicillin	Direct Contact: Nosocomial	Human	Theoretical	Hospital	Not specified	Not specified	Not specified	Epidemiological	Literature	Theoretical	Compartmental	Deterministic	ODE using 4th order Runge-Kutta method; partial Des using Lax-Friedrichs method; closed population	No	Yes - Sensitive and resistant	Yes - different growth rates	Estimated based on reference	No - transmitted only	NA	No	No	Yes	Not described	No	No	No	Methodological	Disease	Drug therapy	model description
80	10.1186/1471-2334-10-254	20738872	2-s2.0-77955798411	Haber M., Levin B.R., Kramarz P.	Antibiotic control of antibiotic resistance in hospitals: A simulation study	BMC Infectious Diseases	GBR;SWE;USA	2010	General bacteria	Bacterial	Yes	Antibacterial	Not specified	Direct Contact: Nosocomial	Human	Theoretical	Hospital	Not specified	Not specified	Not specified	Epidemiological	Literature	Theoretical	Compartmental	Both: Deterministic and stochastic	Deterministic; stochastic	No	Yes - Sensitive and resistant	No - No fitness cost assumed	NA	No - transmitted only	NA	No	No	No	Fortran	No	No	No	Intervention	AMR	Various treatment strategies; 1st, 2nd line drugs; switching	Decrease incidence by various intervention methods
81	10.1371/journal.pone.0010981	20544022	2-s2.0-77956200568	Hoare A., Kerr S.J., Ruxrungtham K., Ananworanich J., Law M.G., Cooper D.A., Phanuphak P., Wilson D.P.	Hidden drug resistant HIV to emerge in the era of universal treatment access in Southeast Asia	PLoS ONE	AUS;THA	2010	HIV (Human Immunodeficiency Virus)	Viral	No	Antiretroviral	Not specified	Sexual/Bloodborne	Human	Theoretical	Community - Endemic population	South-East Asia	South-East Asia	Not specified	Epidemiological	Literature	Theoretical	Compartmental	Deterministic	ODEs; deterministic;	No	Yes - Sensitive and resistant	Yes - A multiplying factor was used to model a decrease in viral fitness between 5% and 50%	Estimated based on reference	Yes - transmitted and de novo calculated	Selection and transmission of resistant strains modeled.	No	No	No	Berkley Madonna; Monte Carlo simulation in Fortran	Yes	No	Yes - Sensitivity analysis	Methodological	Disease	ART	Forecasting resistance levels; Need for regular viral load monitoring coupled with access to second-line therapies
82	10.4081/gh.2010.201	20503189	2-s2.0-77953032169	Jacob B.G., Krapp F., Ponce M., Gotuzzo E., Griffith D.A., Novak R.J.	Accounting for autocorrelation in multi-drug resistant tuberculosis predictors using a set of parsimonious orthogonal eigenvectors aggregated in geographic space	Geospatial Health	PER;USA	2010	Mycobacterium tuberculosis	Bacterial	No	Antibacterial	Multi-drug resistant TB (resistance to at least 2 of the following: Isoniazid, Rifampin, Pyrazinamide, Ethambutol, Streptomycin)	Aerosol/Respiratory	Human	Real	Community - Endemic population	Americas	Peru	San Juan de Lurigancho, Lima	Clinical - environmental - geospatial	Primary data	Published	Geospatial statistics	Deterministic	spatial hydrological model-Generalized linear mixed model	No	Yes - TB and MDR-TB	No - only occurrence modeled (GIS model)	NA	No - transmitted only	NA	No	No	No	DEM statistics in ArcGIS® (Redlands, CA, USA) and Poisson probability models generated in SAS/GIS®	Yes	No	No	Explicative	NA	NA	Elevation was not important; Physical distance most important
83	10.1086/652524	20402588	2-s2.0-77952155519	Bruce Y. Lee, MD, MBA, Rachel R. Bailey, MPH, Kenneth J. Smith, MD, MS, Robert R. Muder, MD, Elsa S. Strotmeyer, PhD, G. Jonathan Lewis, DO, MPH, Paul J. Ufberg, DO, MBA, Yeohan Song, and Lee H. Harrison, MD	Universal Methicillin-Resistant Staphylococcus aureus (MRSA) Surveillance for Adults at Hospital Admission: An Economic Model and Analysis	Infection Control and Hospital Epidemiology	USA	2010	MRSA (Methicilin Resistant Staphylococcus Aureus)	Bacterial	Yes	Antibiotic	Methicillin	Direct Contact: Nosocomial	Human	Theoretical	Hospital	Not specified	Not specified	Not specified	Epidemiological	Literature and primary data	Public	Individual based model	Stochastic	individual-based Markov computer model-five discrete Markov states	Yes	No - MRSA only	Not modeled	NA	No - transmitted only	NA	No	No	No	TreeAge Pro 2008 (TreeAge Software)	No	No	Yes - Sensitivity analysis	Intervention	AMR	performing MRSA surveillance (ie, single culture of an anterior nares specimen) for all hospital admissions-isolation	Universal MRSA surveillance of adults at hospital admission appears to be cost-effective at a wide range of prevalence and basic reproductive rate values.
84	10.1016/j.jtbi.2009.09.017	19766126	2-s2.0-76449087202	Marks A.J., Pillay D., McLean A.R.	The effect of intrinsic stochasticity on transmitted HIV drug resistance patterns	Journal of Theoretical Biology	GBR	2010	HIV (Human Immunodeficiency Virus)	Viral	No	Antiretroviral	Not specified	Sexual/Bloodborne	Human	Theoretical	Community - Endemic population	Not specified	Not specified	Not specified	Clinical - Epidemiological	Literature	Theoretical	Compartmental	Deterministic	ODE; deterministic simulations using 5th order Runge-Kutta method; stochastic simulations with Gillespie algorithm and RNG	No	Yes - Sensitive and resistant	Yes - different transmission rates	Estimated based on reference	Yes - Treatment failure rate (leading to acquired drug resistance	both are modeled	No	No	No	Fortran	No	No	Yes - Sensitivity analysis	Intervention	Disease	NA (other than drug itself)	Large variability in stochastic mathematical models of transmitted drug resistance; dependent on pool of new infections
85	10.1128/AAC.00331-09	20231396	2-s2.0-77952652276	Opatowski L., Mandel J., Varon E., Boëlle P.-Y., Temime L., Guillemot D.	Antibiotic dose impact on resistance selection in the community: A mathematical model of β-lactams and streptococcus pneumoniae dynamics	Antimicrobial Agents and Chemotherapy	FRA	2010	Streptococcus pneumoniae	Bacterial	Yes	Antibacterial	B-lactams	Direct Contact	Human	Theoretical	Community - Endemic population	European	Western Europe	Not specified	Epidemiological - Pharmacodynamic	Literature	Theoretical	Compartmental	Deterministic	ODEs; deterministic; Runge-Kutta algorithm (order 4)	No	Yes - originally all susceptible but develop resistance	No - We did not consider that any fitness cost was associated with the acquisition of resistance in the model.	NA	Yes - transmitted and de novo calculated	The emergence in colonized individuals of nonsusceptible strains with higher MICs as a consequence of successive genetic events was explicitly modeled. Followed by transmission	No	No	No	C language	Yes	Yes	No	Intervention	AMR	AB dose and frequency	Pneumococcal resistance patterns in the community are strongly related to the individual B-lactam doses received
86	10.1183/09031936.00151709	20351030	2-s2.0-77957840635	Oxlade O., Schwartzman K., Pai M., Heymann J., Benedetti A., Royce S., Menzies D.	Predicting outcomes and drug resistance with standardised treatment of active tuberculosis	European Respiratory Journal	CAN;USA	2010	Mycobacterium tuberculosis	Bacterial	No	Antibacterial	isoniazid, streptomycin resistant, ethambutol, rifampin, poly and multi-drug resistant (PDR) (defined as resistant to two or more drugs, but not meeting the definition of MDR) and MDR (resistance to at least 2 of the following: Isoniazid, Rifampin, Pyrazinamide, Ethambutol, Streptomycin)	Aerosol/Respiratory	Human	Both	Community - Endemic population	Multiple	Theoretical seven model countries: Dominican Republic, Peru, Vietnam , Tanzania, Nicaragua, Gambia, Kenya	Not specified	Epidemiological	Literature	Theoretical	Probabilistic - decision-tree	Deterministic	Deterministic decision tree analysis	No	Yes - Sensitive and resistant	Not modeled	NA	Yes - both	Parameters from systematic review and meta-analysis of 57 published randomised trials	No	No	No	Not described	Yes	Yes	Yes - Sensitivity analysis	Predictive	Disease	6 vs 8 month treatment regimen	Recommend changing from 8-month to 6-month regimen; the current standardised retreatment regimen will no longer be adequate.
87	10.1016/j.jtbi.2010.03.036	20347850	2-s2.0-77952603988	Pressley J., D'Agata E.M.C., Webb G.F.	The effect of co-colonization with community-acquired and hospital-acquired methicillin-resistant Staphylococcus aureus strains on competitive exclusion	Journal of Theoretical Biology	USA	2010	MRSA (Methicilin Resistant Staphylococcus Aureus)	Bacterial	Yes	Antibacterial	Methicillin	Direct Contact: Nosocomial	Human	Theoretical	Hospital	Not specified	Not specified	Not specified	Epidemiological	Literature	Theoretical	Compartmental	Deterministic	ODEs; deterministic; SIS model	No	Yes - HA-MRSA and CA-MRSA strains	Yes - different reproductive ratios but same transmission rates	Estimated based on reference	No - transmitted only	NA	Yes - co-colonization is possible	No	No	Mathematica	No	No	Yes - Sensitivity analysis	Predictive	AMR	Decolonization	In co-colonization models, the extended model rarely exhibits competitive exclusion. Instead both strains become endemic in the hospital.
88	10.1007/s11538-009-9435-5	19568726	2-s2.0-73649105468	Qiu Z., Feng Z.	Transmission dynamics of an influenza model with vaccination and antiviral treatment	Bulletin of Mathematical Biology	CHN;USA	2010	Influenza	Viral	Yes	Antiviral	Oseltamivir	Aerosol/Respiratory	Human	Theoretical	Community - Endemic population	Not specified	Not specified	Not specified	Clinical - Epidemiological	Literature	Theoretical	Compartmental	Deterministic	ODEs; deterministic; SVIR model	No	Yes - Sensitive and resistant	Yes - variable	Assumed	Yes - both	both are modeled	No	No	No	Not described	No	No	Yes - Sensitivity analysis	Intervention	Disease	Vaccination; antiviral treatment	higher levels of treatment may lead to an increase of epidemic size
89	10.1177/0272989X10374112	20634545	2-s2.0-77954938523	Shim E., Chapman G.B., Galvani A.P.	Decision making with regard to antiviral intervention during an influenza pandemic	Medical Decision Making	USA	2010	Influenza	Viral	Yes	Antiviral	Oseltamivir - Zanamivir	Aerosol/Respiratory	Human	Theoretical	Community - Endemic population	Not specified	Not specified	Not specified	Epidemiological	Literature	Theoretical	Game-theoretic model	Deterministic	Monte Carlo methods to determine Nash equilibria and utilitarian strategies; deterministic equations	Yes - calculations of Net Cost	Yes - Sensitive-treatmeant, sensitive+treatment, and resistant	Yes - resistant strains are 10% less transmissible than drug-sensitive strains	Estimated based on reference	Yes - both	both are modeled	No	No	No	Not described	No	No	Yes - Sensitivity analysis	Intervention	AMR	prophylaxis; antiviral treatment	optimal antiviral coverage from the population perspective and individual perspectives differs widely for both prophylaxis and treatment strategies
90	10.1017/S0950268809990884	19796449	2-s2.0-77952521717	Stelling J., Yih W.K., Galas M., Kulldorff M., Pichel M., Terragno R., Tuduri E., Espetxe S., Binsztein N., O'Brien T.F., Platt R.	Automated use of WHONET and SaTScan to detect outbreaks of Shigella spp. using antimicrobial resistance phenotypes	Epidemiology and Infection	ARG;USA	2010	Shigella (S. sonnei, S. flexneri, S. boydii)	Bacterial	No	Antibacterial	Not specified	Direct Contact/Oral	Human	Real	Community - Endemic population - Clinical trial	Americas	Argentina	Not specified	Clinical - Epidemiological - Demographic - Spatiotemporal	Primary data	Clinical lab data	Statistical	Deterministic	Space–time permutation scan statistic	No	Yes - three levels of organism identification: (1) genus – Shigella ; (2) species – S. flexneri, S. sonnei, S. dysenteriae, and S. boydii ; and (3) resistance phenotype within species : nonsusceptible to AMP alone (AMP), non-susceptible to SXT alone (SXT), non-susceptible to both agents (AMP–SXT), and susceptible to both (‘Susceptible ’).	Not modeled	NA	No - transmitted only	NA	No	No	No	WHONET and SaTScan	Yes	No	No	Predictive	NA	NA	highlight the value of antimicrobial resistance phenotypes in cluster detection both as a specific marker for outbreak detection and for early detection and containment of specific resistant pathogens of public health concern
91	10.1016/j.mbs.2010.06.002	20600160	2-s2.0-77955276384	Sun H.-R., Lu X., Ruan S.	Qualitative analysis of models with different treatment protocols to prevent antibiotic resistance	Mathematical Biosciences	CHN;USA	2010	General bacteria	Bacterial	Yes	Antibacterial	Not specified	Direct Contact: Nosocomial	Human	Theoretical	Community - Endemic population	Not specified	Not specified	Not specified	Epidemiological	Literature	Theoretical	Compartmental	Deterministic	ODEs; deterministic;	No	Yes - Sensitive-treatmeant, sensitive+treatment, and resistant	Yes - fitness cost associated with resistance is manifest by a higher rate of clearance of the infection (recovery) of hosts infected with resistant bacteria relative to those infected with sensitive (rr > rw) and the death rate of infected patients is higher than that of susceptible one	Estimated based on reference	No - transmitted only	NA	No	No	No	Not described	No	No	No	Intervention	Both	Single vs multiple AB therapy	Combining treatment is shown better than cycling treatment; dynamical properties depend intimately upon the parameters
92	10.1073/pnas.1006061107	20616092	2-s2.0-77955454024	Supervie V., García-Lerma J.G., Heneine W., Blower S.	HIV, transmitted drug resistance, and the paradox of preexposure prophylaxis	Proceedings of the National Academy of Sciences of the United States of America	USA	2010	HIV (Human Immunodeficiency Virus)	Viral	No	Antiretroviral	Not specified - Pre-Exposure Prophylaxis	Sexual/Bloodborne	Human	Theoretical based on real	Community - Endemic population	Americas	USA	San Francisco, CA	Clinical - Epidemiological - Behavioral	Literature	Theoretical	Compartmental	Deterministic	ODEs; deterministic; SIT model	No	Yes - wild-type and resistant strains in the presence of therapeutic programs	Yes - resistant viruses are less infectious	Estimated based on reference	Yes - both	both are modeled	No	No	No	Not described	Yes	No	Yes - Sensitivity/Uncertainty analysis	Predictive	Disease	PrEP	PrEP interventions could substantially reduce transmission but significantly increase the proportion of new infections caused by resistant strains
93	10.1080/17513750903026411	19587839	2-s2.0-77952586760	Webb G.F., Horn M.A., D'Agata E.M.C., Moellering Jr. R.C., Ruan S.	Competition of hospital-acquired and community-acquired methicillin-resistant Staphylococcus aureus strains in hospitals	Journal of Biological Dynamics	USA	2010	MRSA (Methicilin Resistant Staphylococcus Aureus)	Bacterial	Yes	Antibacterial	Methicillin	Direct Contact: Nosocomial	Human	Theoretical	Hospital	Not specified	Not specified	Not specified	Clinical - Epidemiological - Behavioral	Literature	Theoretical	Compartmental	Deterministic	ODEs; deterministic;	No	Yes - HA-MRSA and CA-MRSA strains	Yes - different transmission, death, infection, cure rates	Primary - Parameter estimates were obtained from the Beth Israel Deaconess Medical Center’s computerized database system,	No - transmitted only	NA	No	No	No	Not described	No	No	No	Predictive	AMR	Hand hygeine; contact precautions	CA-MRSA will become the dominant MRSA strain in the hospital setting. Need to improve compliance with handwashing
94	10.1371/journal.pone.0018165	21525976	2-s2.0-79954559071	Abbas U.L., Hood G., Wetzel A.W., Mellors J.W.	Factors influencing the emergence and spread of HIV drug resistance arising from rollout of antiretroviral pre-exposure prophylaxis (PrEP)	PLoS ONE	USA	2011	HIV (Human Immunodeficiency Virus)	Viral	No	Antiretroviral	Not specified - Pre-Exposure Prophylaxis	Sexual/Bloodborne	Human	Theoretical	Community - Endemic population	African	Southern sub-saharan africa	Not specified	Clinical - Epidemiological - Behavioral	Literature	Theoretical	Compartmental	Hybrid	coupled, nonlinear differential equations; poisson process	No	Yes - Sensitive and resistant	Yes - decreased per act probability of transmission of HIV to their sexual partners (infectivity) because of reduced transmission fitness or from lower virus levels, the latter either from continued antiretroviral activity of PrEP [7,14] or from reduced viral replicative fitness [9,15,16]; and ii) increased probability of sexual transmission of drugresistant strains versus drug-sensitive strains	Estimated based on reference	Yes - both	both are modeled	Yes	Yes - heterogeneity in age, gender, sexual activity, HIV infection status, stage of disease, PrEP coverage/discontinuation, and HIV drug susceptibility	No	Not described	No	No	Yes - Sensitivity/Uncertainty analysis	Predictive	Disease	PrEP	prevalence of resistance is influenced most by the extent and duration of inadvertent PrEP use in individuals already infected with HIV
95	10.1186/1297-9716-42-44	21366902	2-s2.0-80051961852	Andraud M., Rose N., Laurentie M., Sanders P., Le Roux A., Cariolet R., Chauvin C., Jouy E.	Estimation of transmission parameters of a fluoroquinolone-resistant Escherichia coli strain between pigs in experimental conditions	Veterinary Research	BEL;FRA	2011	Escherichia coli	Bacterial	No	Antibacterial	Fluoroquinolones (Ciprofloxacin)	Oral	Animal - Pigs	Real	Experimental - Agricultural - Farming	European	France	Not specified	Experimental	Primary data	Published	Compartmental	Stochastic	Stochastic; Maximal likelihood based on SIS model	No	No - innoculation with resistant train derived from susceptible selected in vitro	Not modeled	NA	No - transmitted only	NA	No	No	No	R software	Yes	No	No	Intervention	NA	NA	Developing transmission model
96	10.1086/662375	22011533	2-s2.0-80054855648	Barnes S.L., Harris A.D., Golden B.L., Wasil E.A., Furuno J.P.	Contribution of interfacility patient movement to overall methicillin-resistant Staphylococcus aureus prevalence levels	Infection Control and Hospital Epidemiology	USA	2011	MRSA (Methicilin Resistant Staphylococcus Aureus)	Bacterial	Yes	Antibacterial	Methicillin	Direct Contact: Nosocomial	Human	Theoretical	Hospital - LTCF	Not specified	Not specified	Not specified	Clinical - Epidemiological	Literature	Theoretical	Individual based model / mathematical	Stochastic	Hybdrid simulation model; modified SIR model	No	No - MRSA transmission modeled only	Not modeled	NA	No - transmitted only	NA	No	No	No	NetLogo (ver. 4.1.1)	No	No	No	Predictive	AMR	Decolonization	the relative facility size and the patient discharge rate are 2 key factors that can lead to sustained increases in MRSA prevalence
97	10.1016/j.apm.2011.03.037	NA	2-s2.0-79955577215	Bhunu C.P.	Mathematical analysis of a three-strain tuberculosis transmission model	Applied Mathematical Modelling	GBR;ZWE	2011	Mycobacterium tuberculosis	Bacterial	No	Antibacterial	Multi-drug resistant (MDR) TB (resistance to at least 2 of the following: Isoniazid, Rifampin, Pyrazinamide, Ethambutol, Streptomycin) and XDR-TB (isoniazid, rifampin, fluoroquinolone, and 1 injectable 2nd line drug:amikacin, kanamycin, capreomycin)	Aerosol/Respiratory	Human	Theoretical	Community - Endemic population	Not specified	Not specified	Not specified	Epidemiological	Literature	Theoretical	Compartmental	Deterministic	ODEs; deterministic; SEIR model	No	Yes - Sensitive, MDR and XDR	Yes - variable	Estimated based on reference	Yes - both	both are modeled	No	No	No	MATLAB	No	No	No	Methodological	AMR	Quarantine	quarantine of extensively drug resistant TB cases in addition to treatment of other forms of TB may be able to reduce the spread of the epidemic in poor resource-settings.
98	10.1098/rsif.2010.0349	20861037	2-s2.0-79952226958	Bootsma M.C.J., Wassenberg M.W.M., Trapman P., Bonten M.J.M.	The nosocomial transmission rate of animal-associated ST398 meticillin-resistant Staphylococcus aureus	Journal of the Royal Society Interface	NLD	2011	MRSA (Methicilin Resistant Staphylococcus Aureus)	Bacterial	Yes	Antibacterial	Methicillin	Direct Contact	Human	Both	Community - Endemic population	European	Netherlands	dataset 1, UMC Utrecht; dataset 2, 51 hospitals	Clinical - Epidemiological	Primary data	Published	Compartmental	Stochastic	Stochastic modifed SIR model	No	Yes - ST398 MRSA and non-ST398 MRSA	Yes - different reproductive rates;	Primary - based on hospital data	No - transmitted only	NA	No	No	No	winbugs	Yes	No	Yes - Sensitivity analysis	Explicative	NA	NA	ST398(animal clone) is 5.9 times less transmissible than non-ST398 MRSA in Dutch hospitals, which may allow less stringent transmission-control measures for ST398 MRSA.
99	10.1080/17513758.2010.488300	22877228	2-s2.0-79955410853	Chowa K., Wanga X., Curtiss R., Castillo-Chavez C.	Evaluating the efficacy of antimicrobial cycling programmes and patient isolation on dual resistance in hospitals	Journal of Biological Dynamics	USA	2011	General bacteria	Bacterial	Yes	Antibacterial	Not specified	Direct Contact: Nosocomial	Human	Theoretical	Hospital	Not specified	Not specified	Not specified	Clinical - Epidemiological	Literature	Theoretical	Compartmental	Deterministic	ODEs; deterministic;	No	Yes - 4 strains: susceptible, resistant to drug 1, drug 2, and both drugs 1 and 2	Yes - fitness cost	Assumed - variable	No - transmitted only	NA	No	No	No	MATLAB	No	No	No	Intervention	AMR	Cycling vs mixing	A cycling programme is more effective against dual resistance compared with mixing. Patient isolation and high compliance to a cycling programme is also shown to dramatically decrease dual resistance in hospitalized populations
100	10.1371/journal.pone.0020604	21750700	2-s2.0-79959937594	Christopher S., Verghis R.M., Antonisamy B., Sowmyanarayanan T.V., Brahmadathan K.N., Kang G., Cooper B.S.	Transmission dynamics of methicillin-resistant Staphylococcus aureus in a medical intensive care unit in India	PLoS ONE	GBR;IND;THA	2011	MRSA (Methicilin Resistant Staphylococcus Aureus)	Bacterial	Yes	Antibacterial	Methicillin	Direct Contact	Human	Both	Hospital	South-East Asia	India	Vellore, south India	Clinical - Epidemiological	Primary data	Hospital and clinical data	Statistical	Deterministic	hidden Markov model (HMM)	Yes - cost analysis	No - MRSA transmission modeled only	Not modeled	NA	No - transmitted only	NA	No	No	No	R	Yes	No	No	Explicative	NA	NA	provides the first estimate of the nosocomial transmission potential of MRSA in India
101	10.1088/1742-5468/2011/05/P05003	NA	2-s2.0-79958024328	De Espíndola A.L., Bauch C.T., Troca Cabella B.C., Martinez A.S.	An agent-based computational model of the spread of tuberculosis	Journal of Statistical Mechanics: Theory and Experiment	BRA;CAN	2011	Mycobacterium tuberculosis	Bacterial	No	Antibacterial	Not specified	Aerosol/Respiratory	Human	Theoretical	Community - Endemic population	Multiple	Theoretical developed and developing countries	Not specified	Epidemiological	Literature	Theoretical	Individual based model	Stochastic	model is based on the interactions among individuals placed on the sites of a square lattice.	No	No - Susceptible only	Not modeled	NA	No - de novo resitance only	NA	No	No	No	Not described	No	Yes	No	Methodological	Disease	different treatment regimes	model description
102	10.1016/j.jtbi.2011.08.001	21840324	2-s2.0-80051932199	Dimitrov D.T., Boily M.-C., Baggaley R.F., Masse B.	Modeling the gender-specific impact of vaginal microbicides on HIV transmission	Journal of Theoretical Biology	CAN;GBR;USA	2011	HIV (Human Immunodeficiency Virus)	Viral	No	Antiretroviral	Not specified - Antiretroviral Vaginal microbicides	Sexual/Bloodborne	Human	Theoretical	Community - Endemic population	Not specified	Not specified	Not specified	Epidemiological	Literature	Theoretical	Compartmental	Deterministic	Deterministic;	No	Yes - Sensitive and resistant	Yes - Drug-resistant HIV strains are less transmissible due to the cost of the drug resistance	Estimated based on reference	Yes - both	both are modeled	No	Yes - heterogeneous population	No	Not described	No	No	Yes - Sensitivity analysis	Intervention	Disease	Microbicides	complicated temporal correlations between the QBRs and series of pre-intervention and intervention parameters; indicates that different QBRs may often disagree on the gender distribution of the benefits from a VMB intervention.
103	10.1128/AAC.00249-11	21788454	2-s2.0-80054686829	De Cellès M.D., Opatowski L., Salomon J., Varon E., Carbon C., Boëlle P.-Y., Guillemot D.	Intrinsic epidemicity of Streptococcus pneumoniae depends on strain serotype and antibiotic susceptibility pattern	Antimicrobial Agents and Chemotherapy	FRA	2011	Streptococcus pneumoniae	Bacterial	No	Antibacterial	B-lactams/Macrolides	Direct Contact	Human	Theoretical based on real	Community - Endemic population	European	France	Not specified	Epidemiological	Primary data	Published	Compartmental	Deterministic	Differential equations; Deterministic	No	Yes - Sensitive and various resistnat serotypes	Yes - variable transmission rates	Primary - from data	No - not distinguished	NA	No	No	No	Not described	Yes	No	Yes - Sensitivity analysis	Explicative	Disease	NA (other than drug itself)	heterogeneous abilities of the different serotypes for host-to-host transmission. They also suggest that antibiotic susceptibility within a serotype affects this transmissibility. We conclude that pneumococcal strains should not be considered equally at-risk in terms of transmission.
104	10.1016/j.prevetmed.2010.10.007	21277032	2-s2.0-79953293029	Heller J., Innocent G.T., Denwood M., Reid S.W.J., Kelly L., Mellor D.J.	Assessing the probability of acquisition of meticillin-resistant Staphylococcus aureus (MRSA) in a dog using a nested stochastic simulation model and logistic regression sensitivity analysis	Preventive Veterinary Medicine	GBR	2011	MRSA (Methicilin Resistant Staphylococcus Aureus)	Bacterial	Yes	Antibacterial	Methicillin	Direct Contact	Animal - Dogs	Theoretical based on real	Community - Endemic population	Not specified	Not specified	Not specified	Clinical - Epidemiological	Literature and primary data	Published and theoretical	Individual based model	Stochastic	second order stochastic simulation model with accompanying logistic regression sensitivity analysis	No	No - MRSA transmission modeled only	Not modeled	NA	No - transmitted only	NA	No	No	No	Not described	No	No	Yes - Sensitivity analysis	Predictive	NA	NA	Exposure to and transmission from MRSA positive family members were also found to be influential for acquisition of MRSA in pet dogs, along with veterinary clinic attendance
105	10.1111/j.1365-3059.2010.02380.x	NA	2-s2.0-79952085651	P. H. F. Hobbelen N. D. Paveley B. A. Fraaije J. A. Lucas F. van den Bosch	Derivation and testing of a model to predict selection for fungicide resistance	Plant Pathology	GBR	2011	powdery mildew (Blumeria graminis f.sp. Hordei)	Fungal	No	Fungicide	Azoxystrobin	Direct Contact	Plant-spring barley (Hordeum vulgare)	Both	Agricultural - Farm plots	European	UK	sites near ADAS Terrington, Norfolk (52º45¢N), Edinburgh (55º57¢N) and Inverness (57º30¢N) in 2002 and repeated at sites near Terrington and Edinburgh in 2003.	Agricultural	Primary data	Experimental data	Compartmental	Deterministic	ODEs	No	No - Susceptible only	Not modeled	NA	No - de novo resitance only	NA	No	No	No	Not described	Yes	Yes	Yes - Sensitivity analysis	Methodological	Disease	NA other than fungicide	the first fungicide resistance model for plant pathogens to be rigorously tested against field data
106	10.1094/PHYTO-10-10-0290	21679038	2-s2.0-80655131227		Delaying selection for fungicide insensitivity by mixing fungicides at a low and high risk of resistance development: a modeling analysis.	Phytopathology.	GBR	2011	Zymoseptoria tritici	Fungal	No	Fungicide	Quinone outside inhibitor fungicide as the high-risk and chlorothalonil as the low-risk fungicide.	Direct Contact: Nosocomial	Plant-Winter wheat	Theoretical based on real	Agricultural - Farming	European	UK	Cambridgeshire	Agricultural	Literature	Theoretical	Compartmental	Deterministic	ODEs	No	Yes - 2 strain: one sensitive to both the high-risk and low-risk fungicide; other strain is completely resistant to the high-risk fungicide but sensitive to the low-risk fungicide.	No - do not assume fitness costs of resistance	NA	No - transmitted only	NA	No	No	No	Not described	No	No	Yes - Sensitivity analysis	Intervention	AMR	dose rate (i) was constant for both the low-risk and high-risk fungicides, (ii) was constant for the low-risk fungicide but could increase for the high-risk fungicide, and (iii) was adjusted for both fungicides but their ratio in the mixture was fixed.	most effective strategy applying the full label-recommended dose of the low-risk fungicide and adjusting the dose of the high-risk fungicide each season to the level required to maintain effective control
107	10.1128/AAC.01626-10	21788461	2-s2.0-80052832931	Kardaś-Słoma L., Boëlle P.Y., Opatowski L., Brun-Buisson C., Guillemot D., Temime L.	Impact of antibiotic exposure patterns on selection of community-associated methicillin-resistant Staphylococcus aureus in hospital settings	Antimicrobial Agents and Chemotherapy	FRA	2011	MRSA (Methicilin Resistant Staphylococcus Aureus) (MSSA, HA-, CA-MRSA)	Bacterial	Yes	Antibacterial	Methicillin	Direct Contact	Human	Theoretical	Hospital	Not specified	Not specified	Not specified	Clinical - Epidemiological	Literature	Theoretical	Individual based model	Stochastic	agent-based, spatially explicit model	No	Yes - MSSA, CA-MRSA, HA-MRSA	Yes - variable transmission rates in sensitivity analysis	Primary - Parameter estimates were obtained from hospital data	No - transmitted only	NA	No	No	No	NosoSim	No	No	Yes - Sensitivity analysis	Predictive	Disease	wide range of antibiotic prescription patterns	Large antibiotic exposure with drugs effective against MSSA but not MRSA was found to promote invasion by CA-MRSA
108	10.1186/1476-072X-10-17	21356088	2-s2.0-79952045833	Kiffer C.R.V., Camargo E.C.G., Shimakura S.E., Ribeiro Jr P.J., Bailey T.C., Pignatari A.C.C., Monteiro A.M.V.	A spatial approach for the epidemiology of antibiotic use and resistance in community-based studies: The emergence of urban clusters of Escherichia coli quinolone resistance in Sao Paulo, Brasil	International Journal of Health Geographics	BRA;GBR	2011	Escherichia coli	Bacterial	No	Antibacterial	Ciprofloxacin	Oral	Human	Real	Community - Endemic population	Americas	Brazil	Sao Paolo	Clinical - environmental - geospatial	Primary data	Published	Geospatial statistics	Deterministic	Stochastic; GIS	No	Yes - Sensitive and resistant	Not modeled	NA	No - not distinguished	NA	No	No	No	TerraView	Yes	No	Yes - Sensitivity analysis	Intervention	AMR	ciprofloxacin (CIP) population consumption	individual resistance emergence and dissemination was affected by antimicrobial population consumption.
109	10.1371/journal.pcbi.1001094	21390265	2-s2.0-79953654190	Kouyos R.D., Abel zur Wiesch P., Bonhoeffer S.	Informed switching strongly decreases the prevalence of antibiotic resistance in hospital wards	PLoS Computational Biology	CHE	2011	General bacteria	Bacterial	Yes	Antibacterial	Not specified	Direct Contact: Nosocomial	Human	Theoretical based on real	Hospital	Not specified	Not specified	Not specified	Epidemiological	Literature	Theoretical	Compartmental	Stochastic	stochastic	No	Yes - 4 strains: susceptible, resistant to drug 1, drug 2, and both drugs 1 and 2	Yes - 10-20% fitness cost	Estimated based on reference	No - not distinguished	NA	No	No	No	Not described	No	No	No	Intervention	AMR	Swithching	switching between different antibiotics might be a valuable strategy in small patient populations, if the switching strategies take the frequencies of resistance alleles into account.
110	10.1371/journal.ppat.1001334	21533212	2-s2.0-79955779574	Kouyos R.D., zur Wiesch P.A., Bonhoeffer S.	On being the right size: The impact of population size and stochastic effects on the evolution of drug resistance in hospitals and the community	PLoS Pathogens	CHE;USA	2011	MRSA (Methicilin Resistant Staphylococcus Aureus)	Bacterial	Yes	Antibacterial	Methicillin	Direct Contact: Nosocomial	Human	Both	Hospital	Multiple	USA, IRELAND	Not specified	Clinical - Epidemiological	Literature and primary data	Published and theoretical	Compartmental	Stochastic	Stochastic; tau-leap approximation [17] of the Gillespie algorithm; deterministic compartmental model for environmental transmission	No	No - MRSA transmission modeled only	Yes - variable,	Assumed	No - transmitted only	NA	No	Yes - 2 populations (community and hospital with diff transmission rates)	No	Not described	Yes	Yes	Yes - Sensitivity analysis	Explicative	AMR	informed switching; periodic cycling ; mixing	switching between different antibiotics might be a valuable strategy in small patient populations, if the switching strategies take the frequencies of resistance alleles into account.
111	10.1086/660014	21558768	2-s2.0-79957966376	Lee BY, McGlone SM, Wong KF, Yilmaz SL, Avery TR, Song Y, Christie R, Eubank S, Brown ST, Epstein JM, Parker JI, Burke DS, Platt R, Huang SS.	Modeling the spread of methicillin-resistant Staphylococcus aureus (MRSA) outbreaks throughout the hospitals in Orange County, California.	Infection Control and Hospital Epidemiology	USA	2011	MRSA (Methicilin Resistant Staphylococcus Aureus)	Bacterial	Yes	Antibiotic	Methicillin	Direct Contact: Nosocomial	Human	Real	Hospital	Americas	USA	California	Clinical hospital data- 2006 patient-level hospitalization data from all OC hospitals	Primary data-clinical	Public	Individual based model	Stochastic	agent-based model (ABM)	No	No - MRSA only	Not modeled	NA	No - transmitted only	NA	No	No	No	Using TreeAge Pro Suite 2009 (TreeAge Software, Williamstown, MA, USA),	Yes	No	Yes - Sensitivity analysis	Explicative	NA	NA	MRSA outbreaks may rarely be confined to a single hospital but instead may affect all of the hospitals in a region.
112	10.1111/j.1469-0691.2011.03525.x	21595796	2-s2.0-80054080451	B. Y. Lee, Y. Song, S. M. McGlone, R. R. Bailey, J. M. Feura, J. H. Y. Tai, G. J. Lewis, A. E. Wiringa, K. J. Smith, R. R. Muder, L. H. Harrison, and B. Piraino	The economic value of screening haemodialysis patients for methicillinresistant Staphylococcus aureus in the USA	Clin Microbiol Infect	USA	2011	MRSA (Methicilin Resistant Staphylococcus Aureus)	Bacterial	Yes	Antibiotic	Methicillin	Direct Contact: Nosocomial	Human	Theoretical	Community - hemodyalisis populations	Not specified	Not specified	Not specified	Epidemiological	Literature - All data came from the published literature where available	public	Individual based model	Stochastic	individual-based Markov computer model-five discrete Markov states	Yes	No - MRSA only	Not modeled	NA	No - transmitted only	NA	No	Yes - some age dependent parameters	No	Using TreeAge Pro Suite 2009 (TreeAge Software, Williamstown, MA, USA),	No	No	Yes - Sensitivity analysis	Intervention	AMR	routine testing for MRSA (agar-based or PCR: two surveillance methods: a single anterior nares culture (agar-based surveillance), and nucleic acid detection with an amplified probe technique (PCR-based surveillance).	Routine periodic testing and decolonization of haemodialysis patients for MRSA may be a cost-effective strategy over a wide range of MRSA prevalences, decolonization success rates, and testing intervals.
113	10.1155/2011/296905	NA	2-s2.0-80052680404	Sun Z., Liu Y., Sun G., Zhong Q., Jiang L., Zhou L., Qiao Y., Jia Z.	Modeling transmission of tuberculosis with MDR and undetected cases	Discrete Dynamics in Nature and Society	CHN	2011	Mycobacterium tuberculosis	Bacterial	No	Antibacterial	Multi-drug resistant TB (resistance to at least 2 of the following: Isoniazid, Rifampin, Pyrazinamide, Ethambutol, Streptomycin)	Aerosol/Respiratory	Human	Both	Community - Endemic population	Western Pacific	China	Guangdong	Clinical - Epidemiological	Literature and primary data	Published and theoretical	Compartmental	Deterministic	ODE; modified SEIR;Lyapunov function	No	Yes - Sensitive, MDR TB	Yes - variable transmission,death rates	Estimated based on reference	No - not distinguished	NA	No	No	No	Not described	Yes	No	Yes - Sensitivity analysis	Predictive	Disease	NA (Treatment and detection rates factored in)	TB cannot be eradicated from the Guangdong population if current TB control strategies are continued.
114	10.1371/journal.pcbi.1002026	21552544	2-s2.0-79955553616	McCaw J.M., Arinaminpathy N., Hurt A.C., McVernon J., McLean A.R.	A mathematical framework for estimating pathogen transmission fitness and inoculum size using data from a competitive mixtures animal model	PLoS Computational Biology	AUS;GBR;USA	2011	Influenza	Viral	Yes	Antiviral	Oseltamivir	Aerosol/Respiratory	Animal - Ferrets	Real	Experimental	Not specified	Not specified	Not specified	Experimental	Primary data	Published and theoretical	Individual model (mixture transmission model)	Deterministic	ODEs	No	Yes - Sensitive and resistant	Yes - different transmission rates	Primary - Infered from experimental data	No - transmitted only	NA	Yes - competition between strains assessed	No - only 2 individuals	Yes - within host	MATLAB	Yes	No	Yes - Sensitivity analysis	Intervention	Disease	NA (other than drug itself)	Transmission fitness of viruses and within host dynamics
115	10.1016/j.cmpb.2011.02.002	21377229	2-s2.0-80052854540	Milazzo L., Bown J.L., Eberst A., Phillips G., Crawford J.W.	Modelling of Healthcare Associated Infections: A study on the dynamics of pathogen transmission by using an individual-based approach	Computer Methods and Programs in Biomedicine	GBR	2011	MRSA (Methicilin Resistant Staphylococcus Aureus)	Bacterial	Yes	Antibacterial	Methicillin	Direct Contact: Nosocomial	Human	Theoretical	Hospital	Not specified	Not specified	Not specified	Clinical - Epidemiological - Behavioral	Literature	Theoretical	Individual based model	Stochastic	Stochastic; Direct Monte Carlo method	No	No - MRSA transmission modeled only	Not modeled	NA	No - transmitted only	NA	No	No	No	C++	No	No	No	Methodological	AMR	Various cohorting models;	strict spatial cohorting might be ineffective, if it is not combined with personnel cohorting.
116	10.1142/S0218339011003798	NA	2-s2.0-79953199801	Ortiz A.R., Banks H.T., Castillo-Chavez C., Chowell G., Wang X.	A deterministic methodology for estimation of parameters in dynamic markov chain models	Journal of Biological Systems	USA	2011	Enterococci (VRE)	Bacterial	Yes	Antibacterial	Vancomycin	Direct Contact: Nosocomial	Human	Both	Hospital	Americas	USA	Yale-New Haven hospital	Clinical - behavioral	Primary data	Theoretical	Compartmental	Both: Deterministic and stochastic	Deterministic and stochastic;continuous time Markov Chain; deterministic ODEs for parameter approximation	No	No - VRE transmission only	Not modeled	NA	No - transmitted only	NA	No	No	No	ode45 in Matlab for deterministic; algorithm proposed by Gillesdpie et alfor stochastic	Yes	No	Yes - Sensitivity/Uncertainty analysis	Methodological	AMR	Hand hygeine, contact precautions.	model presentation
117	10.1097/QAD.0b013e328344037a	21192233	2-s2.0-79953731323	Phillips A.N., Pillay D., Garnett G., Bennett D., Vitoria M., Cambiano V., Lundgren J.	Effect on transmission of HIV-1 resistance of timing of implementation of viral load monitoring to determine switches from first to second-line antiretroviral regimens in resource-limited settings	AIDS	CHE;DNK;GBR;USA	2011	HIV (Human Immunodeficiency Virus)	Viral	No	Antiretroviral	Antiretroviral therapy (first-line regimen used is stavudine (d4T), lamivudine and nevirapine, with switches of d4T to zidovudine and nevirapine to efavirenz if necessary for toxicity. The second-line regimen: zidovudine, didanosine and lopinavir/r.)	Sexual/Bloodborne	Human	Theoretical	Community - Endemic population	Not specified	Not specified	Not specified	Clinical	Literature	Theoretical	Individual based model	Stochastic	stochastic	No	Yes - WT and multiple mutant strains	Not modeled	NA	No - transmitted only	NA	Yes - Co-infection, superinfection	Yes - gender, age and number of partnerships formed	No	SAS 9.1	No	No	Yes - Sensitivity/Uncertainty analysis	Intervention	Disease	Timing of viral load monitoring	There is a need for some form of cheap and practical viral load monitoring in resource-limited settings.
118	10.1016/j.jtbi.2011.04.011	21514304	2-s2.0-79955486696	Sergeev R., Colijn C., Cohen T.	Models to understand the population-level impact of mixed strain M. tuberculosis infections	Journal of Theoretical Biology	GBR;RUS;USA	2011	Mycobacterium tuberculosis	Bacterial	No	Antibacterial	Not specified	Aerosol/Respiratory	Human	Theoretical	Community - Endemic population	Not specified	Not specified	Not specified	Epidemiological	Literature	Theoretical	Compartmental	Deterministic	ODEs; deterministic modified SLI model	No	Yes - Sensitive, MDR TB	Yes - variable	Assumed - variable	Yes - both	both are modeled	Yes - Co-infection and competition	No	Yes	Not described	No	No	No	Predictive	NA	NA	mixed infections may provide opportunities for compensatory mutations to accumulate and for relatively fit, highly drug-resistant strains of M. tuberculosis to emerge.
119	10.1038/srep00185	22355700	2-s2.0-84859743112	Supervie V., Barrett M., Kahn J.S., Musuka G., Moeti T.L., Busang L., Blower S.	Modeling dynamic interactions between pre-exposure prophylaxis interventions & treatment programs: Predicting HIV transmission & resistance	Scientific Reports	BWA;USA	2011	HIV (Human Immunodeficiency Virus)	Viral	No	Antiretroviral	Not specified - Pre-Exposure Prophylaxis	Sexual/Bloodborne	Human	Theoretical based on real	Community - Endemic population	African	Botswana	Not specified	Clinical - Epidemiological - Behavioral	Literature	Published and theoretical	Compartmental	Deterministic	ODEs; deterministic;	No	Yes - Sensitive and resistant	Not modeled	NA	Yes - both	both are modeled	Yes	Yes - Gender, age, adherence, sexual behavior	No	Not described	Yes	Yes	Yes - Sensitivity/Uncertainty analysis	Intervention	Disease	PrEP	If introduction of Truvada-based PrEP interventions, over a decade, could prevent 39% of new infections in women and 40% of new infections in men in Botswana. If the rollout of PrEP is carefully planned it could increase the sustainability of treatment programs. If not, need for SLT could increase and the sustainability of treatment programs could be compromised.
120	10.1093/imammb/dqq017	20884768	2-s2.0-83455230947	Tchuenche J.M., Chiyaka C., Chan D., Matthews A., Mayer G.	A mathematical model for antimalarial drug resistance	Mathematical Medicine and Biology	TZA;USA	2011	Plasmodium falciparum	Parasitic	No	Antimalarial	Not specified: antimalarial with three levels of resistance	Vector	Human	Theoretical	Global	Not specified	Not specified	Not specified	Epidemiological	Literature	Theoretical	Compartmental	Deterministic	Deterministic;	No	Yes - Sensitive and resistant	Not modeled	NA	Yes - both	both are modeled	No	No	No	Not described	No	No	Yes - Sensitivity analysis	Methodological	AMR	varying treatment levels	Increasing treatment has limited benefits in a population with resistant strains, especially in high transmission settings.
121	10.1017/S1446181111000587	NA	2-s2.0-79958859822	Thomas E.G., Barrington H.E., Lokuge K.M., Mercer G.N.	Modelling the spread of tuberculosis, including drug resistance and hiv: A case study in Papua New Guinea's western province	ANZIAM Journal	AUS	2011	Mycobacterium tuberculosis	Bacterial	No	Antibacterial	Multi-drug resistant TB (resistance to at least 2 of the following: Isoniazid, Rifampin, Pyrazinamide, Ethambutol, Streptomycin)	Aerosol/Respiratory	Human	Theoretical	Community - Endemic population	Western Pacific	Papua New Guinea	Western Province	Epidemiological	Literature	Theoretical	Compartmental	Deterministic	Deterministic;simple and detailed	No	Yes - Sensitive, MDR TB	Yes - partial - different death rates; Different transmision coefficient in HIV+ people but not HIV-	Estimated based on reference	Yes - both	both are modeled	No	Yes - HIV negative, positive	No	MATLAB	No	No	Yes - Sensitivity analysis	Methodological	Disease	DOTS: expanding the TB case detection rate under the Directly Observed Treatment, Short-course treatment regime	Present a model to help guide decision making
122	10.1186/1471-2458-11-S2-S2	21356131	2-s2.0-79952553031	Wessel L., Hua Y., Wu J., Moghadas S.M.	Public health interventions for epidemics: Implications for multiple infection waves	BMC Public Health	CAN	2011	Influenza	Viral	Yes	Antiviral	Not specified	Aerosol/Respiratory	Human	Theoretical	Community - Endemic population	Not specified	Not specified	Not specified	Epidemiological	Literature	Theoretical	Compartmental	Stochastic	mean-field and stochastic epidemiological models; SEIR	No	Yes - initially only susceptible followed by development of reistance	Yes - drug-resistant pathogen is less transmissible than the drug-sensitive pathogen.	Assumed - theoretical (no numerical rates)	Yes - development followed by subsequent transmission	both are modeled	No	No	No	Not described	No	No	No	Intervention	Disease	drug treatment and isolation	highlight the importance of intervention parameters in the process of public health decision-making,
123	10.1186/1742-4682-9-25	22738359	2-s2.0-84862748353	Chamchod F., Ruan S.	Modeling methicillin-resistant Staphylococcus aureus in hospitals: Transmission dynamics, antibiotic usage and its history	Theoretical Biology and Medical Modelling	USA	2012	MRSA (Methicilin Resistant Staphylococcus Aureus)	Bacterial	Yes	Antibacterial	Methicillin	Direct Contact: Nosocomial	Human	Theoretical	LTCF	Not specified	Not specified	Not specified	Epidemiological	Literature	Published and theoretical	Compartmental	Both: Deterministic and stochastic	ODEs: Deterministic; stochastic: continuous-time Markov chain process (CTMC) and an algorithm is based on the Gillespie’s First Reaction algorithm for event-driven approaches	No	No - MRSA transmission modeled only	Not modeled	NA	No - transmitted only	NA	No	No	No	Not described	No	No	Yes - Sensitivity analysis	Methodological	AMR	screening; decolonization of colonized residents; improving hand hygiene in both residents and HCWs; reducing the duration of contamination of HCWs; decreasing the resident:staff ratioalso include history of AB usage	Multiplescreening at admission, decolonization of colonized residents, improving hand hygiene in residents and HCWs, and decreasing the resident:staff ratio.
124	10.1371/journal.pone.0029757	22238650	2-s2.0-84855453845	Chamchod F., Ruan S.	Modeling the spread of methicillin-resistant Staphylococcus aureus in nursing homes for elderly	PLoS ONE	USA	2012	MRSA (Methicilin Resistant Staphylococcus Aureus)	Bacterial	Yes	Antibacterial	Methicillin	Direct Contact: Nosocomial	Human	Theoretical	Hospital	Not specified	Not specified	Not specified	Epidemiological	Literature	Theoretical	Compartmental	Deterministic	ODEs; deterministic;	No	No - MRSA transmission modeled only	Not modeled	NA	No - transmitted only	NA	No	No	No	Berkeley Madonnna	No	No	No	Predictive	Disease	NA (other than drug itself)	treating patients with antibiotic exposure as quickly and efficiently as possible
125	10.1136/sextrans-2011-050049	22169277	2-s2.0-84860325224	Chan C.H., McCabe C.J., Fisman D.N.	Core groups, antimicrobial resistance and rebound in gonorrhoea in North America	Sexually Transmitted Infections	CAN	2012	Neisseria gonorrhoeae	Bacterial	No	Antibacterial	Not specified	Sexual	Human	Theoretical	Community - Endemic population	Not specified	Not specified	Not specified	Epidemiological	Literature	Theoretical	Compartmental	Deterministic	Risk stratified Deterministic SI model	No	Yes - Susceptible and 3 resitant types	No - no fitness costs for resistance	NA	Yes - both	both are modeled	No	Yes - Behavioral risk stratification	No	Berkeley Madonna (V.8.3.9.0) Model code can be obtained from Dr. Fisman.	Yes	Yes - Face validity	Yes - Sensitivity analysis	Intervention	AMR	(1) use of a single antimicrobial agent for all treated cases, (2) the random allocation of two available agents with fixed probability, (3) combined treatment with antimicrobials A and B for all cases, (4) treatment of all cases with antimicrobial A until the probability of resistance to that agent exceeded a predefined threshold, (5) differential treatment strategies for different risk groups b…	Gonorrhoea control is achievable only when core groups are treated, but treatment of core groups maximises dissemination of antimicrobial-resistant strains.
126	10.1098/rsif.2011.0427	21865253	2-s2.0-84856559560	Chao D.L., Bloom J.D., Kochin B.F., Antia R., Longini Jr. I.M.	The global spread of drug-resistant influenza	Journal of the Royal Society Interface	USA	2012	Influenza	Viral	Yes	Antiviral	Oseltamivir	Aerosol/Respiratory	Human	Theoretical based on real	Global	Not specified	Not specified	Not specified	Epidemiological	Literature	Theoretical	Compartmental	Both: Deterministic and stochastic	stochastic simulation model and deterministic approximation; SIR	No	Yes - Sensitive and resistant	Yes - variable transmission rates	Assumed	Yes - both	both are modeled	No	No	No	R [R Development Core Team, 2011]	Yes	No	Yes - Sensitivity analysis	Methodological	NA	NA (other than drug itself)	resistant virus will fail to spread if it is even slightly less transmissible than its sensitive counterpart
127	10.1016/j.epidem.2012.09.001	23351369	2-s2.0-84872255756	Ciccolini M., Dahl J., Chase-Topping M.E., Woolhouse M.E.J.	Disease transmission on fragmented contact networks: Livestock-associated Methicillin-resistant Staphylococcus aureus in the Danish pig-industry	Epidemics	DNK;GBR	2012	MRSA (Methicilin Resistant Staphylococcus Aureus) ( lineage ST398, LA-MRSA)	Bacterial	Yes	Antibacterial	Methicillin	Direct Contact	Animal - Pigs	Both	Agricultural - Farming	Not specified	Not specified	Not specified	Epidemiological - Trade networks	Primary data	Danish Central Husbandry Register (CHR),Danish Veterinary and Food Administration.	Compartmental	Stochastic	stochastic SIS model	No	No - LA-MRSA only	Not modeled	NA	No - transmitted only	NA	No	No	No	Unix, C++, Python, StatXact v.8, Cytel Software Corp, Cambridge, MA, USA), (Proc Robust, SAS version 9.3.1, SAS Institute, Cary, NC, USA)	No	Yes - partial	Yes - Sensitivity analysis	Explicative	NA	NA	A low level of non-movement induced transmission strongly affects MRSA dynamics, increasing endemic prevalence and probability of persistence
128	10.1371/journal.pcbi.1002454	22511854	2-s2.0-84861161547	Cooper B.S., Kypraios T., Batra R., Wyncoll D., Tosas O., Edgeworth J.D.	Quantifying type-specific reproduction numbers for nosocomial pathogens: Evidence for heightened transmission of an Asian sequence type 239 MRSA clone	PLoS Computational Biology	GBR;THA	2012	MRSA (Methicilin Resistant Staphylococcus Aureus) endemic MRSA clones (ST22 and ST36); Asian ST239 MRSA strain (ST239-TW)	Bacterial	Yes	Antibacterial	Methicillin	Direct Contact: Nosocomial	Human	Real	Hospital	European	UK	London	Clinical - Epidemiological	Primary data	Hospital records	Statistical	Deterministic	2 methods; Probabilistic tree reconstruction and maximum likelihood methods	No	Yes - dominant endemic MRSA clones (ST22 and ST36) and an Asian ST239 MRSA strain (ST239-TW)	Not modeled	NA	No - transmitted only	NA	No	No	No	R (r-project.org)	Yes	No	Yes - Sensitivity analysis	Methodological	AMR	intervention A was an education campaign to promote hand hygiene and barrier nursing; intervention B was isolation of known MRSA colonized patients inside rooms or in patient and nursing cohort pairs; intervention C (introduced on 26th April 2004) was a surface antiseptic protocol which included daily chlorhexidine bodywashes for known MRSA positive patients, and daily triclosan bodywashes for ot…	Clones responded differently to infection control measure; patients colonized or infected with the ST239-TW MRSA clone had higher risk of transmission
129	10.1371/journal.pone.0030170	22363420	2-s2.0-84857390952	D'Agata E.M.C., Horn M.A., Ruan S., Webb G.F., Wares J.R.	Efficacy of infection control interventions in reducing the spread of multidrug-resistant organisms in the hospital setting	PLoS ONE	USA	2012	General bacteria	Bacterial	Yes	Antibacterial	Not specified	Direct Contact: Nosocomial	Human	Theoretical based on real	Hospital	Americas	USA	Boston, MA	Clinical - Epidemiological	Literature	Theoretical	Compartmental	Deterministic	ODEs; deterministic;	No	No - resistant only	Not modeled	NA	No - transmitted only	NA	No	No	No	Mathematica (Wolfram Research, Inc).-MATLAB	No	No	No	Intervention	AMR	Hand hygiene, contact precautions, reducing antimicrobial exposure and screening surveillance cultures.	most recommended strategies have substantial effect in decreasing the prevalence of MDRO over time; screening for colonization had minimal value
130	10.1016/j.epidem.2012.12.002	23351374	2-s2.0-84872519807	Dafilis M.P., Moss R., McVernon J., McCaw J.	Drivers and consequences of influenza antiviral resistant-strain emergence in a capacity-constrained pandemic response	Epidemics	AUS;FRA	2012	Influenza	Viral	Yes	Antiviral	Not specified	Aerosol/Respiratory	Human	Theoretical	Community - Endemic population	Not specified	Not specified	Not specified	Epidemiological	Literature	Theoretical	Compartmental	Hybrid	deterministic susceptible-exposed-infectious-recovered (SEIR) paradigm, with a stochastic component to account for the emergence of a drug resistant strain.	No	Yes - initially only susceptible followed by development of reistance	Yes - variable range	Assumed	Yes - both	both are modeled	No	No	No	Source code available from authors	No	No	Yes - Sensitivity analysis	Intervention	AMR	prophylaxis	Definitive containment of transmission was unlikely but, where observed, achieved through early liberal post-exposure prophylaxis of known contacts of treated cases.
131	10.1155/2012/605861	22291852	2-s2.0-84856393139	Grima D.T., Webb G.F., D'Agata E.M.C.	Mathematical model of the impact of a nonantibiotic treatment for Clostridium difficile on the endemic prevalence of vancomycin-resistant enterococci in a hospital setting	Computational and Mathematical Methods in Medicine	CAN;USA	2012	Enterococci (VRE) - Clostridium difficile	Bacterial	Yes	Antibacterial	Vancomycin	Direct Contact: Nosocomial	Human	Theoretical based on real	Hospital	Not specified	Not specified	Not specified	Clinical - Epidemiological	Literature	Theoretical	Compartmental	Deterministic	non-linear ODEs	No	No - VRE transmission only	Not modeled	NA	No - transmitted only	NA	No	No	No	Not described	Yes	No	Yes - Sensitivity analysis	Methodological	Both	Non-antibiotic versus antibiotic therapy.	Use of a nonantibiotic treatment in hospital patients with CDAD may significantly reduce the colonization of patients with VRE and the associated burden of disease
132	10.1093/cid/cis272	22491330	2-s2.0-84861052166	Gurieva T., Bootsma M.C.J., Bonten M.J.M.	Successful veterans affairs initiative to prevent methicillin-resistant staphylococcus aureus infections revisited	Clinical Infectious Diseases	NLD	2012	MRSA (Methicilin Resistant Staphylococcus Aureus)	Bacterial	Yes	Antibacterial	Methicillin	Direct Contact: Nosocomial	Human	Real	Hospital	Not specified	Not specified	Not specified	Epidemiological	Primary data	Published	Compartmental	Deterministic	Deterministic;	No	No - MRSA transmission modeled only	Not modeled	NA	No - transmitted only	NA	No	No	No	Mathematica (Wolfram Research, Inc., Mathematica, Version 8.0, Champaign, IL (2010)	No	No	No	Intervention	AMR	universal screen and isolate	the universal screen and isolate strategy can have contributed only marginally to the reduction in infections.
133	10.1186/1471-2334-12-302	23151152	2-s2.0-84868700631	Gurieva T.V., Bootsma M.C.J., Bonten M.J.M.	Decolonization of patients and health care workers to control nosocomial spread of methicillin-resistant Staphylococcus aureus: A simulation study	BMC Infectious Diseases	NLD	2012	MRSA (Methicilin Resistant Staphylococcus Aureus)	Bacterial	Yes	Antibacterial	Methicillin	Direct Contact: Nosocomial	Human	Theoretical based on real	Hospital	Not specified	Not specified	Not specified	Clinical - Epidemiological	Literature	Theoretical	Individual based model	Stochastic	stochastic	No	No - MRSA transmission modeled only	Not modeled	NA	No - transmitted only	NA	No	No	No	Not described	Yes	No	No	Intervention	AMR	Screening, isolation, decolonization	screening of HCWs/decolonization unlikely to reduce nosocomial spread of MRSA; decolonization of patients more effective
134	10.1098/rsif.2012.0134	22572025	2-s2.0-84866241613	Hall I.M., Barrass I., Leach S., Pittet D., Hugonnet S.	Transmission dynamics of methicillin-resistant Staphylococcus aureus in a medical intensive care unit	Journal of the Royal Society Interface	CHE;GBR	2012	MRSA (Methicilin Resistant Staphylococcus Aureus)	Bacterial	Yes	Antibacterial	Methicillin	Direct Contact: Nosocomial	Human	Real	Hospital	European	Switzerland	Geneva	Clinical - Epidemiological	Primary data	Hospital records	Individual based model	Stochastic	discrete time, individual-based, stochastic mathematical model	No	No - MRSA transmission modeled only	Not modeled	NA	No - transmitted only	NA	No	No	No	R software package	No	No	Yes - Sensitivity analysis	Explicative	AMR	Various methods screening and isolation	Systematic regular screening during ICU stay provides no added-value, but aggressive admission screening and isolation effectively reduce the number of cross-transmissions. Critically, colonized healthcare workers may play an important role in MRSA transmission and their screening should be reinforced
135	10.1093/jac/dks125	22523315	2-s2.0-84862665886	Hetem D.J., Westh H., Boye K., Jarløv J.O., Bonten M.J.M., Bootsma M.C.J.	Nosocomial transmission of community-associated methicillin-resistant Staphylococcus aureus in Danish hospitals	Journal of Antimicrobial Chemotherapy	DNK;NLD	2012	MRSA (Methicilin Resistant Staphylococcus Aureus) (CA-MRSA: t008-ST8, PVL+; t019-ST30, PVL+; t127-ST1, PVL+; t044-ST80, PVL+;) strains	Bacterial	Yes	Antibacterial	Methicillin	Direct Contact: Nosocomial	Human	Real	Hospital	European	Denmark	Copen hagen	Clinical and demographical data	Primary data	Hospital records	Compartmental	Deterministic	Queueing theory; MLE; statistical analysis:significan and goodness of fit	No	Yes - CA and HA MRSA	Yes - different transmission rates	Primary - Based on hospital epi data: In four Danish hospitals the nosocomial transmission rate of CA-MRSA was 9.3 times lower than that of HA-MRSA.	No - transmitted only	NA	No	No	No	unknow	Yes - Partial	No	No	Explicative	NA	NA	nosocomial transmission rate of CA-MRSA was 9.3 times lower than that of HA-MRSA
136	10.1016/j.epidem.2012.12.001	23351372	2-s2.0-84872236817	Hurford A., Morris A.M., Fisman D.N., Wu J.	Linking antimicrobial prescribing to antimicrobial resistance in the ICU: Before and after an antimicrobial stewardship program	Epidemics	CAN	2012	Pseudomonas aeruginosa	Bacterial	Yes	Antibacterial	Ceftazidime, ciprofloxacin, meropenem	Direct Contact: Nosocomial	Human	Both	Hospital	Americas	Canada	Toronto	Clinical	Primary data	Theoretical	Compartmental	Stochastic	ODEs: stochastic	No	No - resistant only	Not modeled	NA	No - transmitted only	NA	No	No	No	TreeAge Pro (release 1.0.2, 2009, TreeAge Software, Inc., Williamstown, MA), we created a Markov model	Yes - Partial	No	No	Intervention	AMR	alter the fraction of patients prescribed antimicrobials; shorten the average duration of treatment; alter the types of antimicrobials prescribed	reducing the fraction of patients prescribed antimicrobials would most substantially reduce P. aeruginosa antimicrobial resistance in the future
137	10.3934/mbe.2012.9.601	22881028	2-s2.0-84864863753	Joyner M.L., Manning C.C., Canter B.N.	Modeling the effects of introducing a new antibiotic in a hospital setting: A case study	Mathematical Biosciences and Engineering	USA	2012	General bacteria	Bacterial	No	Antibacterial	Not specified	Not specified	Human	Theoretical	Hospital	Not specified	Not specified	Not specified	Epidemiological	Literature	Theoretical	Compartmental	Deterministic	Deterministic ODES; Base Model, Isolation Model,random drug model, targeted drug model,	No	Yes - bacteria sensitive to both drugs, colonized with bacteria resistant to a single drug, colonized with bacteria resistant to both drugs,	Yes - dual resistant strain has a higher tness cost than the single resistant bacteria.	Estimated based on reference	No - transmitted only	NA	No	No	No	Not described	No	No	Yes - Sensitivity analysis	Intervention	AMR	isolation and/or treatment with a new antibiotic	introducing a new drug into the hospital resulted in a signi cant reduction of the average patients carrying dual resistant bacteria,
138	10.1016/j.vetpar.2011.12.021	22244532	2-s2.0-84860695926	Leathwick D.M., Waghorn T.S., Miller C.M., Candy P.M., Oliver A.-M.B.	Managing anthelmintic resistance - Use of a combination anthelmintic and leaving some lambs untreated to slow the development of resistance to ivermectin	Veterinary Parasitology	NZL	2012	Trichostrongylus colubriformis/Teladorsagia (Ostertagia) circumcincta	Parasitic	No	Anthelminthics	Ivermectin, Levamisole	Oral	Animal - Sheep	Real	Agricultural - Farming	Western Pacific	New Zealand	Flock House research farm near Bulls in the Manawatu region of the North Island	Experimental	Primary data	Experimental records	Individual based model	Stochastic	stochastic	No	Yes - three genotypes, a homozygous susceptible (SS), a homozygous resistant (RR) and a heterozygote (RS).	Not modeled	NA	No - de novo resitance only	NA	No	No	No	Not described	Yes	Yes	No	Intervention	AMR	Combination therapy or increasing proportion of "in refugia" worms	use of combination anthelmintics and deliberately increasing ‘refugia’ of unselected genotypes will slow the development of anthelmintic resistance.
139	10.1155/2012/162527	NA	2-s2.0-84872134381	Li Q., Cao S., Chen X., Sun G., Liu Y., Jia Z.	Stability analysis of an HIV/AIDS dynamics model with drug resistance	Discrete Dynamics in Nature and Society	CHN;USA	2012	HIV (Human Immunodeficiency Virus)	Viral	No	Antiretroviral	Not specified	Sexual/Bloodborne	Human	Theoretical	Community - Endemic population	Not specified	Not specified	Not specified	Theoretical	Literature	Theoretical	Compartmental	Deterministic	ODEs; Lyapunov function	No	Yes - initially only susceptible followed by development of reistance	Not modeled	NA	Yes - both	both are modeled	No	No	No	Not described - no numerical	No	No	No	Intervention	Disease	Antiretroviral treatment	Disease treatment by ARV was accompanied by an increase in resistance. Importance of routine screening for drug resistance
140	10.1016/j.ijid.2012.06.001	22818291	2-s2.0-84866462024	Liao C.-M., Lin Y.-J.	Assessing the transmission risk of multidrug-resistant Mycobacterium tuberculosis epidemics in regions of Taiwan	International Journal of Infectious Diseases	TWN	2012	Mycobacterium tuberculosis	Bacterial	No	Antibacterial	Multi-drug resistant TB (resistance to at least 2 of the following: Isoniazid, Rifampin, Pyrazinamide, Ethambutol, Streptomycin)	Aerosol/Respiratory	Human	Both	Community - Endemic population	Western Pacific	Taiwan	Taipei City and Pingtung, Hwalien, and Taitung counties	Epidemiological	Primary data	Taiwan Tuberculosis Control Report & the Taiwan CDC national notifiable disease surveillance system	Compartmental/Probabilistic	Deterministic	ODEs:probabilistic risk assessment model linked to MDR-TB transmission model	No	Yes - Sensitive, MDR TB	Yes - cariable relative fitness	Estimated based on reference/previous data	Yes - both	both are modeled	No	No	No	TableCurve 2D package (AISN Software Inc., Mapleton, OR, USA) and Statistica (version 9; Statsoft, Inc., Tulsa, OK, USA); Crystal Ball software (Version 2000.2, Decisioneering, Inc., Denver, CO, USA) was employed to implement the MC simulation. Model simulations were performed using Berkeley Madonna 8.0.1	Yes	Yes	Yes - Sensitivity/Uncertainty analysis	Predictive	Disease	NA (other than drug itself)	ongoing control programs implemented in Taiwan may succeed in curing most patients with MDR TB and will reduce the TB incidence countrywide
141	10.1142/S1793524511001738	NA	2-s2.0-84862521465	Lou J., Bu L., Han E., Ruan Y., Xing H., Shao Y.	Modeling primary and secondary drug resistances under China's "four-free-one-care policy"	International Journal of Biomathematics	CHN;USA	2012	HIV (Human Immunodeficiency Virus)	Viral	No	Antiretroviral	Not specified	Sexual/Bloodborne	Human	Theoretical based on real	Community - Endemic population	Western Pacific	China	Beijing	Epidemiological	Literature	Theoretical	Compartmental	Deterministic	ODEs;	No	Yes - Sensitive and resistant	Not modeled	NA	Yes - both	both are modeled	No	No	No	Not described	Yes - Partial	No	Yes - Sensitivity/Uncertainty analysis	Intervention	Disease	“Four-Free-One-Care Policy”	China’s outlook on HIV infections is not optimistic if sufficient kinds free second-line drugs in China cannot be put into use
142	10.1371/journal.pone.0029407	22272234	2-s2.0-84855835106	Maher M.C., Alemayehu W., Lakew T., Gaynor B.D., Haug S., Cevallos V., Keenan J.D., Lietman T.M., Porco T.C.	The fitness cost of antibiotic resistance in streptococcus pneumoniae: Insight from the field	PLoS ONE	USA	2012	Streptococcus pneumoniae	Bacterial	No	Antibacterial	Azithromycin/macrolides	Direct Contact: Nosocomial	Human	Real	Community - Endemic population	African	Ethiopia	Gurage Zone	Clinical - Epidemiological	Primary data	Trachoma Elimination Follow-up study	Compartmental	Deterministic	ODEs; Dynamic SIS model	No	Yes - WT, 2 resistant strains	Yes - relative fitness of these two strains to be 0.86 and 0.88	Primary - based on study data	No - de novo resitance only	NA	No	No	No	R (r-project.org)	yes	No	Yes - Sensitivity analysis	Explicative	Disease	NA (other than drug itself)	fitness cost of macrolide resistance may be sufficient to ensure its eventual elimination in the absence of antibiotic selection; but prevention is best policy fight against resistance.
143	10.1371/journal.pone.0037166	22662135	2-s2.0-84861472663	Maude R.J., Socheat D., Nguon C., Saroth P., Dara P., Li G., Song J., Yeung S., Dondorp A.M., Day N.P., White N.J., White L.J.	Optimising strategies for Plasmodium falciparum Malaria elimination in Cambodia: Primaquine, mass drug administration and Artemisinin resistance	PLoS ONE	CHN;GBR;KHM;THA	2012	Plasmodium falciparum	Parasitic	No	Antimalarial	Primaquine-artemesinin	Vector	Human	Both	Community - Endemic population	Western Pacific	Cambodia	Sout-west region	Clinical - Epidemiological	Primary data	National Malaria Control Program	Compartmental	Deterministic	Deterministic DE	No	Yes - WT, 2 resistant strains (artemisinin, primaquine resistance)	No - No fitness cost assumed	NA	No - transmitted only	NA	No	No	No	Berkeley Madonnna	Yes	Yes	Yes - Sensitivity analysis	Intervention	Disease	Treatment of symptomatic cases, mass drug administration, long lasting insecticide treated bednets	high coverage with ACT treatment can produce a long-term reduction in malaria; primaquine enhances the effect of ACT eliminating malaria and reduces the increase in proportion of artemisinin resistant infections; combinations of interventions are most effective and sustained efforts are crucial for successful elimination.
144	10.1093/jac/dks051	22378682	2-s2.0-84861116792	Nielsen K.L., Pedersen T.M., Udekwu K.I., Petersen A., Skov R.L., Hansen L.H., Hughes D., Frimodt-Møller N.	Fitness cost: A bacteriological explanation for the demise of the first international methicillin-resistant Staphylococcus aureus epidemic	Journal of Antimicrobial Chemotherapy	DNK;SWE	2012	MRSA (Methicilin Resistant Staphylococcus Aureus)	Bacterial	Yes	Antibacterial	Methicillin	Direct Contact: Nosocomial	Human	Theoretical based on real	Hospital - Community	European	Denmark	Not specified	Clinical - Epidemiological	Literature	Theoretical	Compartmental	Deterministic	ODEs; deterministic;	No	No - MRSA transmission modeled only	Yes - fitness costs of 2%–15%	Primary - determined retrospectively	No - transmitted only	NA	No	No	No	GraphPad Instat 3 (for statistics)	Yes - Partial	No	No	Explicative	AMR	Reduction in antibiotic usage	We propose a significant fitness cost of resistance as the main bacteriological explanation for the disappearance of the multiresistant complex 83A MRSA in Denmark following a reduction in antibiotic usage
145	10.1186/1741-7015-10-89	22889082	2-s2.0-84864820635	Obolski U., Hadany L.	Implications of stress-induced genetic variation for minimizing multidrug resistance in bacteria	BMC Medicine	ISR	2012	General bacteria	Bacterial	Yes	Antibacterial	Not specified	Direct Contact: Nosocomial	Human	Theoretical	Hospital	Not specified	Not specified	Not specified	Epidemiological	Literature	Theoretical	Compartmental	Stochastic	ODEs;	No	No - Susceptible only	Not modeled - "we did not consider the possible fitness cost of antibiotic resistance"	NA	No - de novo resitance only	NA	No	No	No	Matlab® R2009a	No	No	No	Intervention	AMR	Antibiotic mixing, cycling and combining	Combining antibiotics may result in an increased rate of emergence of double resistant bacteria, whereas cycling antibiotics can be more effective than previously thought
146	10.1007/s10867-012-9269-5	23729911	2-s2.0-84863882965	Okosun K.O., Makinde O.D.	On a drug-resistant malaria model with susceptible individuals without access to basic amenities	Journal of Biological Physics	ZAF	2012	Plasmodium falciparum	Parasitic	No	Antimalarial	Not specified	Vector	Human	Theoretical based on real	Community - Endemic population	African	South Africa	Not specified	Epidemiological	Literature	Theoretical	Compartmental	Deterministic	Deterministic; stability theory of ODEs; SIR	Yes - cost effectiveness analysis	Yes - Sensitive and resistant	Not modeled	NA	No - transmitted only	NA	No	Yes - Subdivided by access to basic amenities	No	Not described	No	No	Yes - Sensitivity analysis	Methodological	Disease	provision of basic amenities, use of treated bednets, and treatment of infectives	more efforts from policy-makers on the provisions of basic amenities and treatment of infectives
147	10.1126/scitranslmed.3003815	22623743	2-s2.0-84861474432	Sergeev R., Colijn C., Murray M., Cohen T.	Modeling the dynamic relationship between HIV and the risk of drug-resistant tuberculosis	Science Translational Medicine	GBR;RUS;USA	2012	Mycobacterium tuberculosis	Bacterial	No	Antibacterial	nucleoside reverse transcriptase inhibitors - Non-nucleoside reverse transcriptase inhibitors	Aerosol/Respiratory	Human	Both	Community - Endemic population	African	Swaziland	Not specified	Epidemiological	Literature	Theoretical	Compartmental	Deterministic	ODEs; deterministic modified SLI model	No	Yes - Sensitive, DR, MDR,and XDR	Yes - variable	Estimated based on reference "address diversity both in terms of drug resistance profiles and fitness costs of different M. Tb strains and in terms of the HIV status of the host."	Yes - both	both are modeled	No	Yes - subdivided by HIV status	No	code is written for Mathematica 8	Yes	No	Yes - Sensitivity analysis	Predictive	NA	NA (drug-"The model captures the acquisition of resistance to important classes of TB drugs")	rise of HIV can increase the prevalence of MDRTB within populations even as it lowers the average fitness of circulating MDRTB strains
148	10.1371/journal.pntd.0001973	23285309	2-s2.0-84872049144	Stauch A., Duerr H.-P., Dujardin J.-C., Vanaerschot M., Sundar S., Eichner M.	Treatment of Visceral Leishmaniasis: Model-Based Analyses on the Spread of Antimony-Resistant L. donovani in Bihar, India	PLoS Neglected Tropical Diseases	BEL;DEU;IND	2012	Leishmania donovani	Parasitic	No	Anthelminthics	Antimonials	Vector	Human	Both	Community - Endemic population	South-East Asia	India	Bihar	Epidemiological	Primary data	Published	Compartmental	Deterministic	ODEs; deterministic; modified SIR model	No	Yes - Sensitive and resistant	Yes - variable range	Primary - based on study data	No - transmitted only	NA	No	Yes - Subdivided by immunocompromised population	No	Not described	Yes - Partial	No	No	Explicative	NA	NA	Antimony-resistance alone cannot explain why the TFR observed in Bihar increased up to 65% between 1980 and 1997
149	10.1371/journal.pone.0041068	22859965	2-s2.0-84864472124	Sypsa V., Psichogiou M., Bouzala G.-A., Hadjihannas L., Hatzakis A., Daikos G.L.	Transmission dynamics of carbapenemase-producing Klebsiella pneumoniae and anticipated impact of infection control strategies in a surgical unit	PLoS ONE	GRC	2012	Klebsiella pneumoniae	Bacterial	Yes	Antibacterial	Carbapenem	Direct Contact: Nosocomial	Human	Real	Hospital	European	Greece	Athens	Clinical - Epidemiological	Primary data	Prospective observational study	Compartmental	Hybrid	Ross-Macdonald model for vector-borne disease; model was simulated stochastically assuming Poisson rates over small time steps for each of the seven events included in the model	No	No - resistant only	Not modeled	NA	No - transmitted only	NA	No	No	No	Berkley Madonna	Yes	No	No	Intervention	Disease	Surveillance, isolation, cohorting, hand hygeine, antibiotic restriction policies.	Surveillance culture on admission and isolation/cohorting of colonized patients coupled with moderate hand hygiene compliance and contact precautions may lead to rapid control of CPKP in endemic and hyperendemic healthcare settings.
150	10.1371/journal.pone.0050688	23227198	2-s2.0-84870804215	Yonas I. Tekle, Kaare M. Nielsen, Jingzhou Liu, Melinda M. Pettigrew, Lauren A. Meyers, Alison P. Galvani, and Jeffrey P. Townsend	Controlling Antimicrobial Resistance through Targeted, Vaccine-Induced Replacement of Strains	Plos. One	USA	2012	MRSA (Methicilin Resistant Staphylococcus Aureus)	Bacterial	Yes	Antibiotic	Methicillin	Direct Contact: Nosocomial	Human	Theoretical	Hospital	Not specified	Not specified	Not specified	Clinical - Epidemiological	Primary data-clinical	public	Compatmental	Deterministic	differential equations	No	Yes - two MRSA genotypes (VTG and TTG) ; CA-MRSA and HA-MRSA	Not modeled	NA	No - transmitted only	NA	No	No	No	Not described	Yes	No	Yes - Sensitivity analysis	Intervention	AMR	control strategy based on VTG (vaccine targeted genotype) vaccination of hospital patients and the treatment of TTG (treatment targeted genotype).	A combined intervention strategy can limit nosocomial outbreaks, even when vaccine efficacy is imperfect
151	10.1371/journal.pone.0042834	22905175	2-s2.0-84864657774	von Wyl V., Cambiano V., Jordan M.R., Bertagnolio S., Miners A., Pillay D., Lundgren J., Phillips A.N.	Cost-effectiveness of tenofovir instead of zidovudine for use in first-line antiretroviral therapy in settings without virological monitoring	PLoS ONE	CHE;DNK;GBR;USA	2012	HIV (Human Immunodeficiency Virus)	Viral	No	Antiretroviral	Antiretroviral therapy	Sexual/Bloodborne	Human	Theoretical based on real	Community - Endemic population	African	Not specified	Sub-saharan africa	Epidemiological - Genomic	Literature	Theoretical	Statistical	Stochastic	stochastic	Yes - cost effectiveness analysis	Yes - Sensitive and resistant	Yes - variable depending on pattern of muation	Estimated based on reference	Yes - both	both are modeled	No	Yes - Age, gender, health status	No	Berkeley Madonna software.	No	No	Yes - Sensitivity analysis	Methodological	Disease	Drug therapy	Using TDF instead of ZDV in first-line treatment in resource-limited settings is very cost-effective and likely to better preserve future treatment options in absence of virological monitoring
152	10.1038/srep00320	22432052	2-s2.0-84859744081	Wagner B.G., Garcia-Lerma J.G., Blower S.	Factors limiting the transmission of HIV mutations conferring drug resistance: Fitness costs and genetic bottlenecks	Scientific Reports	USA	2012	HIV (Human Immunodeficiency Virus)	Viral	No	Antiretroviral	Emtricitabine, Lamivudine, Tenofovir	Sexual/Bloodborne	Human	Theoretical	Community - Endemic population	Americas	USA	San Francisco, CA	Experimental	Literature	Theoretical	Compartmental and Individual based models	Both: Deterministic and stochastic	stochastic; model includes within-host (ODEs) and between host (stochastic transmission chain model)	No	Yes - WT and 10 clinically significant drug resistant mutations	Yes - variable ranges	Primary and assumed - one previously calculated, 9 estimated	Yes - both	both are modeled	No	No	Yes - within host	Not described	No	No	No	Methodological	Disease	NA (other than drug itself)	A hidden epidemic of transmitted resistance may exist
153	10.1016/j.jtbi.2011.10.009	22024632	2-s2.0-80155195145	Wang X., Xiao Y., Wang J., Lu X.	A mathematical model of effects of environmental contamination and presence of volunteers on hospital infections in China	Journal of Theoretical Biology	CHN	2012	MRSA (Methicilin Resistant Staphylococcus Aureus)	Bacterial	Yes	Antibacterial	Methicillin	Direct Contact: Nosocomial	Human	Real	Hospital	Western Pacific	China	Beijing	Clinical - Epidemiological	Primary data	Hospital records	Compartmental	Both: Deterministic and stochastic	Deterministic and stochastic	No	No - MRSA transmission modeled only	Not modeled	NA	No - transmitted only	NA	No	No	No	Not described	Yes	No	Yes - Sensitivity/Uncertainty analysis	Methodological	AMR	cleaning, hand hygeine, isolation	isolation of newly admitted MRSA-positive patients could be influential and dominant in reducing the prevalence of infection when the environment within a ward is sufficiently clean.
154	10.1016/j.jtbi.2012.03.040	22554952	2-s2.0-84859930966	Xu D., Sandland G.J., Minchella D.J., Feng Z.	Interactions among virulence, coinfection and drug resistance in a complex life-cycle parasite	Journal of Theoretical Biology	USA	2012	Schistosoma mansoni	Parasitic	No	Anthelminthics	Praziquantel	Vector	Hum-Anim-snail	Theoretical	Community - Endemic population	Not specified	Not specified	Not specified	Epidemiological	Literature	Theoretical	Compartmental	Deterministic	ODEs; Integral equations; age structured	No	Yes - Consider two parasite strains (i=1,2) with different drug resistance levels	Yes - variable	Assumed - theoretical (no numerical rates)	No - transmitted only	NA	Yes - coinfection in snails but not in humans	Yes - Age structured	Yes - partial	Not described	No	No	No	Intervention	Disease	NA (other than drug itself)	higher levels of drug treatment rates favor parasite strains that have a higher level of drug resistance.
155	10.1080/17513758.2012.670733	22873610	2-s2.0-84868326336	Yahdi M., Abdelmageed S., Lowden J., Tannenbaum L.	Vancomycin-resistant enterococci colonization-infection model: Parameter impacts and outbreak risks	Journal of Biological Dynamics	USA	2012	Enterococci (VRE)	Bacterial	Yes	Antibacterial	Vancomycin	Direct Contact: Nosocomial	Human	Theoretical	Hospital	Not specified	Not specified	Not specified	Epidemiological	Literature	Theoretical	Compartmental	Deterministic	ODEs; SCIS model	No	No - VRE transmission only	Yes - variable range	Estimated based on reference	No - transmitted only	NA	No	No	No	Mathematica	No	No	No	Methodological	AMR	Special preventative care, hospital and healthcare worker compliance.	crucial parameters include special preventive care, compliance with health-care standards, length of stay, treatment cycles, and antibiotic use or misuse
156	10.1007/s00285-011-0457-x	21773836	2-s2.0-84864366219	Yang Y., Feng Z., Xu D., Sandland G.J., Minchella D.J.	Evolution of host resistance to parasite infection in the snail-schistosome-human system	Journal of Mathematical Biology	USA	2012	Schistosoma mansoni	Parasitic	No	Anthelminthics	Praziquantel	Vector	Hum-Anim-snail	Theoretical	Community - Endemic population	Not specified	Not specified	Not specified	Epidemiological	Literature	Theoretical	Compartmental	Deterministic	ODEs; Integral equations; age structured	No	Yes - Sensitive and resistant	No - No fitness cost assumed	NA	No - transmitted only	NA	No	Yes - age-structured population - snail hosts express different life-histories	No	Not described	No	No	No	Predictive	Disease	Drug therapy	evolutionary trajectories of host-parasite interactions can be varied, and at times, counter-intuitive, based on parasite virulence, host resistance, and drug treatment.
157	10.1093/infdis/jit150	23570850	2-s2.0-84879325297	Abbas U.L., Glaubius R., Mubayi A., Hood G., Mellors J.W.	Antiretroviral therapy and pre-exposure prophylaxis: Combined impact on HIV transmission and drug resistance in South Africa	Journal of Infectious Diseases	USA	2013	HIV (Human Immunodeficiency Virus)	Viral	No	Antiretroviral	Not specified - Pre-Exposure Prophylaxis/Antiretroviral therapy	Sexual/Bloodborne	Human	Theoretical based on real	Community - Endemic population	African	South Africa	Not specified	Clinical - Epidemiological	Literature	Theoretical; HPTN 052 clinical trial; Partners PrEP study	Compartmental	Both: Deterministic and stochastic	Deterministic and stochastic; no age-structur; epidemiological stratifications based on gender, sexual activity, PrEP and ART use status, infection status, stage of HIV infection, HIV drug susceptibility	No	Yes - Sensitive and resistant	Not modeled	NA	Yes - both	both are modeled	No	Yes - population and epidemiological stratifications based on gender (male; female), sexual activity (high; medium; low; lowest), PrEP and ART use status (on; not on), infection status (susceptible; infected), stage of HIV infection (acute preseroconversion; acute postseroconversion; early chronic; late chronic; AIDS), and HIV drug susceptibility (drug-sensitive; drug-resistant)	No	C/C++	Yes	No	Yes - Sensitivity/Uncertainty analysis	Intervention	Disease	PrEP, ART, combined	Combined ART + PrEP is likely to prevent more HIV infections than either strategy alone, but higher prevalence of drug resistance. ART is predicted to contribute more to resistance than PrEP.
158	10.1371/journal.pcbi.1002912	23408880	2-s2.0-84874599592	Althouse B.M., Patterson-Lomba O., Goerg G.M., Hébert-Dufresne L.	The Timing and Targeting of Treatment in Influenza Pandemics Influences the Emergence of Resistance in Structured Populations	PLoS Computational Biology	CAN;USA	2013	Influenza	Viral	Yes	Antiviral	Neuraminidase inhibitors (oseltamivir/Zanamivir)	Aerosol/Respiratory	Human	Theoretical	Community - Endemic population	Not specified	Not specified	Not specified	Epidemiological	Literature	Theoretical	Network and compartmental	Both: Deterministic and stochastic	network model; SIR; stochastic; mean-field model and ODE model	No	Yes - Sensitive and resistant	No - No fitness cost assumed	NA	Yes - both	both are modeled	No	yes - network heterogeneity: nodes are distinguished not only by their state, but also by their degree	No	Not described	No	No	No	Predictive	Disease	Various treatment times and targeted regimens.	treatment targeted by number of contacts per individual (node degree) gives rise to more resistance at lower levels of treatment than non-targeted treatment
159	10.3389/fmicb.2013.00193	NA	2-s2.0-84885340903	Call D.R., Matthews L., Subbiah M., Liu J.	Do antibiotic residues in soils play a role in amplification and transmission of antibiotic resistant bacteria in cattle populations?	Frontiers in Microbiology	GBR;USA	2013	Escherichia coli	Bacterial	No	Antibacterial	Third-generation cephalosporin (ceftiofur)	Oral	Animal - (Cows) -Environmental	Theoretical	Agricultural - Farming - Environmental	Not specified	Not specified	Not specified	Experimental - pharmacological - agricultural	Literature	Theoretical	Compartmental	Deterministic	ODEs; deterministic;	No	Yes - Sensitive and resistant	Yes	Estimated based on reference	Yes - both	both are modeled	No	No	No	Not described	No	No	No	Explicative	NA	NA	environmental selection hypothesis: excreted antibiotic residues are a significant contributor to the proliferation of antibiotic resistant bacteria in food animal systems
160	10.1093/infdis/jit111	23687290	2-s2.0-84878285851	Cambiano V., Bertagnolio S., Jordan M.R., Lundgren J.D., Phillips A.	Transmission of drug resistant HIV and its potential impact on mortality and treatment outcomes in resource-limited settings	Journal of Infectious Diseases	CHE;DNK;GBR;USA	2013	HIV (Human Immunodeficiency Virus)	Viral	No	Antiretroviral	Not specified	Sexual/Bloodborne	Human	Both	Community - Endemic population	Not specified	Not specified	Not specified	Epidemiological	Literature	Theoretical	Microsimulation model	Stochastic	Synthesis transmission model; Stochastic	Yes - cost effectiveness analysis	Yes - Sensitive and resistant	Not modeled	NA	Yes - both	both are modeled	No	Yes - Age, gender, health, treatment status	No	Not described	Yes	Yes	No	Predictive	NA	NA (other than drug itself)	TDR is predicted to have potentially significant impact on future HIV mortality
161	10.1111/irv.12043	23279898	2-s2.0-84871841751	Chao D.L.	Modeling the global transmission of antiviral-resistant influenza viruses	Influenza and other Respiratory Viruses	USA	2013	Influenza	Viral	Yes	Antiviral	Neuraminidase inhibitors (oseltamivir/Zanamivir)	Aerosol/Respiratory	Human	Real	Global	Not specified	Not specified	Not specified	Epidemiological	Literature	Theoretical	Compartmental	Both: Deterministic and stochastic	stochastic simulation model and deterministic approximation; SIR	No	Yes - Sensitive and resistant	Yes - variable	Primary - from data	No - transmitted only	NA	No	No	No	Not described	Yes	No	No	Predictive	Disease	NA (other than drug itself)	We believe that an antiviralresistant strain displaced the antiviral-sensitive seasonal A(H1N1) virus by hitchhiking on an escape mutation
162	NA	NA	2-s2.0-84884220181	Cheong T., Grant J.L.	A premliminary mathematical analysis for understanding transmission dynamics of nosocomial infections in a nicu	International Journal of Industrial Engineering : Theory Applications and Practice	SGP;USA	2013	General bacteria	Bacterial	Yes	Antibacterial	Not specified	Direct Contact: Nosocomial	Human	Both	Hospital	Americas	USA	Atlanta, GA	Clinical - Epidemiological - Behavioral	Primary data	Theoretical	Compartmental	Deterministic	ODEs; deterministic;Runge-Kutta method	Yes - cost effectiveness analysis	No - resistant only	Not modeled	NA	No - transmitted only	NA	No	No	No	Not described	Yes	No	Yes - Sensitivity analysis	Intervention	AMR	Hand hygeine compliance, surface disinfection, contact precaution, increased HCW-patient ratio, screening at admission	(i) proper hand hygiene is a cost-effective intervention strategy, (ii) a slight increase in the facility disinfection efforts could contribute to significant reduction in NI spreads in the NICU, (iii) for the population which is highly susceptible to pathogen colonization, the screening on admission may be less effective than expected, and (iv) implementing contact precautions for colonized or i…
163	10.1016/j.jhin.2013.03.011	23911111	2-s2.0-84881656017	Deeny S.R., Cooper B.S., Cookson B., Hopkins S., Robotham J.V.	Targeted versus universal screening and decolonization to reduce healthcare-associated meticillin-resistant Staphylococcus aureus infection	Journal of Hospital Infection	GBR;THA	2013	MRSA (Methicilin Resistant Staphylococcus Aureus)	Bacterial	Yes	Antibacterial	Methicillin	Direct Contact: Nosocomial	Human	Theoretical based on real	Hospital	European	UK	London, Royal Free Hospital	Clinical - Epidemiological - Behavioral	Primary data	Hospital records	Individual based model	Stochastic	dynamic, stochastic, individual-based model; Discrete time	No	No - MRSA transmission modeled only	Not modeled	NA	No - transmitted only	NA	No	No	No	C++	Yes	No	No	Intervention	AMR	Screening and decolonization	Targeted screening and decolonization could lower the risk of resistance emerging as well as offer a more efficient use of resources
164	10.1371/journal.pone.0080927	24282559	2-s2.0-84896689388	Dimitrov D., Boily M.-C., Brown E.R., Hallett T.B.	Analytic review of modeling studies of ARV based PrEP interventions reveals strong influence of drug-resistance assumptions on the population-level effectiveness	PLoS ONE	GBR;USA	2013	HIV (Human Immunodeficiency Virus)	Viral	No	Antiretroviral	Not specified - Pre-Exposure Prophylaxis	Sexual/Bloodborne	Human	Theoretical	Community - Endemic population	Not specified	Not specified	Not specified	Clinical - Epidemiological	Literature	Theoretical	Compartmental	Deterministic	Male/female compartments	No	Yes - Sensitive and resistant	Yes - Resistance carriers may be less infectious than those infected with wild-type HIV	Estimated based on references - variable	Yes - both	resistance emerges at rate r	No	Yes - Gender , PrEP status, HIV status	No	Not described	No	No	Yes - Sensitivity analysis	Intervention	Disease	PrEP	Resistance assumptions used in published studies have a strong influence on the projected impact of PrEP
165	10.1186/1471-2334-13-187	23618041	2-s2.0-84876680867	Domenech de Cellès M., Zahar J.-R., Abadie V., Guillemot D.	Limits of patient isolation measures to control extended-spectrum beta-lactamase-producing Enterobacteriaceae: model-based analysis of clinical data in a pediatric ward	BMC Infectious Diseases	FRA	2013	Enterobacteriaceae - Extended-spectrum beta-lactamase-producing (ESBL-E)	Bacterial	Yes	Antibacterial	Penecillins; 1st-3rd generation cephalosporins	Direct Contact: Nosocomial	Human	Both	Hospital	European	France	Paris	Clinical - Epidemiological - Behavioral	Primary data	Retrospective observational data; two phase intervention pediatric ward	Compartmental	Stochastic	Stochastic; Gillespie's exact algorith	No	No - resistant only	Not modeled	NA	No - transmitted only	NA	No	No	No	pomp package, operating in the R environment	No	No	Yes - Sensitivity analysis	Predictive	AMR	Single room isolation and patient cohorting.	contact-isolation measures alone might not suffice to control ESBL-E. Estimating cross-transmission extent is key to predicting the relative success of contact-isolation measures
166	10.1186/1475-2875-12-249	23866695	2-s2.0-84880183895	Flegg J.A., Patil A.P., Venkatesan M., Roper C., Naidoo I., Hay S.I., Sibley C.H., Guerin P.J.	Spatiotemporal mathematical modelling of mutations of the dhps gene in African Plasmodium falciparum	Malaria Journal	GBR;USA;ZAF	2013	Plasmodium falciparum	Parasitic	No	Antimalarial	Sulphadoxine-pyrimethamine	Vector	Human	Real	Community - Endemic population	African	Not specified	Sub-saharan africa	Epidemiological - Molecular - Spatiotemporal	Primary data	Published	Statistical	Deterministic	geostatistics approach; Bayesian inference and Markov Chain Monte Carlo (MCMC) simulation	No	No - resistant only	Not modeled	NA	No - not distinguished	NA	No	No	No	Not described	No	No	Yes - Sensitivity map	Explicative	Disease	artemisinin combination therapy (ACT)	Present maps to visualize the changing prevalence of the dhps540E mutation in sub-Saharan Africa.
167	10.1371/journal.pcbi.1002874	23436984	2-s2.0-84874768037	Gurieva T., Bootsma M.C.J., Bonten M.J.M.	Cost and Effects of Different Admission Screening Strategies to Control the Spread of Methicillin-resistant Staphylococcus aureus	PLoS Computational Biology	NLD	2013	MRSA (Methicilin Resistant Staphylococcus Aureus)	Bacterial	Yes	Antibacterial	Methicillin	Direct Contact: Nosocomial	Human	Theoretical	Hospital	European	Netherlands	Not specified	Clinical - Epidemiological - Behavioral	Literature	Theoretical	Individual based model	Stochastic	dynamic stochastic simulation model	Yes - cost effectiveness analysis	No - MRSA transmission modeled only	Not modeled	NA	No - transmitted only	NA	No	No	No	SPSS for Windows version 20.0 (IBM Corp., Armonk, NY, USA).	No	No	Yes - Sensitivity analysis	Intervention	AMR	Screen and isolate	S&I of flagged and ICU patients are the most cost-saving strategies with fastest return of investment.
168	10.3201/eid1911.121085	24207050	2-s2.0-84887004070	Hetem D.J., Bootsma M.C.J., Troelstra A., Bonten M.J.M.	Transmissibility of livestock-associated methicillin-resistant Staphylococcus aureus	Emerging Infectious Diseases	NLD	2013	MRSA (Methicilin Resistant Staphylococcus Aureus) (LA-MRSA belonging to clonal complex 398)	Bacterial	Yes	Antibacterial	Methicillin	Direct Contact: Nosocomial	Hum-Anim-Livestock	Real	Hospital - Agricultural	European	Netherlands	Not specified	Clinical	Primary data	Hospital records	Compartmental	Deterministic	Queueing theory; MLE; statistical analysis:significance and goodness of fit	No	Yes - LA-MRSA and other-MRSA	Not modeled	NA	No - transmitted only	NA	No	No	No	SPSS for Windows version 20.0	Yes	No	No - Statistical analyses	Explicative	NA	NA	transmissibility of LA-MRSA is 4.4 times lower than that of other MRSA (not associated with livestock)
169	10.1094/PHYTO-06-12-0142-R	NA	2-s2.0-84880374488	P. H. F. Hobbelen, N. D. Paveley, R. P. Oliver, and F. van den Bosch	The Usefulness of Fungicide Mixtures and Alternation for Delaying the Selection for Resistance in Populations of Mycosphaerella graminicola on Winter Wheat: A Modeling Analysis	Phytopathology.	GBR	2013	Zymoseptoria tritici	Fungal	No	Fungicide	Quinine outside inhibitor pyraclostrobin	Direct Contact: Nosocomial	Plant-Winter wheat	Theoretical based on real	Agricultural - Farming	European	UK	Cambridgeshire	Agricultural	Literature	Theoretical	Compartmental	Deterministic	ODEs	No	Yes - S represents the sensitive pathogen strain, strain rAsB represents the strain (partially) resistant to A and sensitive to B, strain sArB represents the strain sensitive to A and (partially) resistant to B, and strain rArB represents the strain which is (partially) resistant to both fungicides A and B.	Yes - decreasing their infection efficiencies	Assumed	No - de novo resitance only	NA	No	No	No	Not described	No	No	No	Intervention	both	concurrent, alternating, or mixture use of two high resistance-risk fungicides	maximum effective lives achieved by the use of the strategies were in the order mixtures ≥ alternation ≥ concurrent use
170	10.1007/s12591-012-0149-z	NA	2-s2.0-84879302294	Jaberi-Douraki M., Heffernan J.M., Wu J., Moghadas S.M.	Optimal Treatment Profile During an Influenza Epidemic	Differential Equations and Dynamical Systems	CAN	2013	Influenza	Viral	Yes	Antiviral	Not specified	Aerosol/Respiratory	Human	Theoretical	Community - Endemic population	Not specified	Not specified	Not specified	Epidemiological	Literature	Theoretical	Compartmental	Deterministic	ODEs; deterministic; SIR model	No	Yes - Sensitive and resistant	Yes - decreased transmissibility	Estimated based on reference	Yes - both	resistance emerges at rate r	No	No	No	Berkley Madonna-Mathematica	No	No	No	Intervention	Disease	Various AV treatment regimens	optimal strategy depends not only on the transmissibility of resistant viruses, but also on the rate of resistance emergence during treatment
171	10.1080/17513758.2013.816377	23859002	2-s2.0-84891388339	Jaberi-Douraki M., Moghadas S.M.	Optimality of a time-dependent treatment profile during an epidemic.	Journal of biological dynamics	CAN	2013	Influenza	Viral	Yes	Antiviral	Not specified	Aerosol/Respiratory	Human	Theoretical	Community - Endemic population	Not specified	Not specified	Not specified	Epidemiological	Literature	Theoretical	Compartmental	Deterministic	ODEs; deterministic; SIR model	No	Yes - Sensitive and resistant	Yes - decreased transmissibility	Estimated based on reference	Yes - both	resistance emerges at rate r	No	No	No	Not described	No	No	No	Explicative	Disease	Various AV treatment regimens	Both the rate of resistance emergence and the relative transmissibility of the resistant strain play important roles in determining the optimal timing and level of treatment profile
172	10.1371/journal.pone.0068940	23935910	2-s2.0-84880763256	Joice R., Lipsitch M.	Targeting Imperfect Vaccines against Drug-Resistance Determinants: A Strategy for Countering the Rise of Drug Resistance	PLoS ONE	USA	2013	multiple: Streptococcus pneumoniae, Staphylococcus aureus (MRSA), and influenza virus	Bacterial - Viral	Yes	Antibacterial/antiviral	Not specified	Direct Contact: Nosocomial/Aerosol/Respiratory	Human	Theoretical	Community - Endemic population	Not specified	Not specified	Not specified	Epidemiological	Literature	Theoretical	Compartmental	Deterministic	ODEs; SIS -SIR models	No	Yes - drug-sensitive and -resistant strains	Yes - fitness costs for pneumo, staph but not infl	Estimated based on reference	No - transmitted only	NA	Yes - Pneumococcal model permits coexistence of both strains; staphylococcus model does not;	No	No	Mathematica 27 version 8.0	No	No	No	Intervention	AMR	Vaccination	Resistance conferring accessory gene products or resistant alleles of essential genes could be valuable as components of vaccines even if their specific protective effect is weak
173	10.1128/AAC.00711-13	23817383	2-s2.0-84882300224	Kardas-Słoma L., Boëlle P.-Y., Opatowski L., Guillemot D., Temime L.	Antibiotic reduction campaigns do not necessarily decrease bacterial resistance: The example of methicillin-resistant Staphylococcus aureus	Antimicrobial Agents and Chemotherapy	FRA;GBR	2013	MRSA (Methicilin Resistant Staphylococcus Aureus)	Bacterial	Yes	Antibacterial	Methicillin	Direct Contact: Nosocomial	Human	Real	Hospital	European	France	Paris	Clinical - Epidemiological	Literature	Theoretical	Compartmental and Individual based models	Both: Deterministic and stochastic	NosoSim agent based model; compartmental ODE deterministic model	No	Yes - settings: methicillin-sensitive S. aureus (MSSA), community-associated methicillin-resistant S. aureus (CA-MRSA), and hospital-associated methicillin-resistant S. aureus (HAMRSA)	Yes - different transmission rates	Primary - from data	No - transmitted only	NA	No	No	No	NosoSim	Yes	Yes	No	Intervention	AMR	Changes in antibiotic class, dosage	Class-specific changes in antibiotic use, rather than overall reductions, need to be considered; optimal gains will be obtained by coordinating interventions in hospitals and in the community
174	10.1186/1471-2334-13-449	24073821	2-s2.0-84885167923	Kong F., Paterson D.L., Whitby M., Coory M., Clements A.C.A.	A hierarchical spatial modelling approach to investigate MRSA transmission in a tertiary hospital	BMC Infectious Diseases	AUS	2013	MRSA (Methicilin Resistant Staphylococcus Aureus)	Bacterial	Yes	Antibacterial	Methicillin	Direct Contact: Nosocomial	Human	Real	Hospital	Western Pacific	Australia	Brisbane	Clinical - Epidemiological - Spatiotemporal	Primary data	Hospital records	Geospatial statistics	Deterministic	hierarchichal spatial modelling; bayesian spatiotemporal	No	Yes - 3 types HA MRSA (nonmultiresistant MRSA (nmMRSA), multiresistant MRSA (mMRSA) and UK epidemic-variant MRSA (UKeMRSA))	Not modeled	NA	No - transmitted only	NA	No	No	No	WinBUGS version 1.4-ArcMap 10.0 GIS software	yes	No	No	Explicative	NA	NA	weak evidence of clustering of MRSA acquisition within the hospital. The presence of an infected patient in the same cubicle two weeks prior may support the importance of environmental contamination as a source of MRSA transmission.
175	10.1371/journal.ppat.1003134	23468619	2-s2.0-84880128459	Kouyos R., Klein E., Grenfell B.	Hospital-Community Interactions Foster Coexistence between Methicillin-Resistant Strains of Staphylococcus aureus	PLoS Pathogens	CHE;USA	2013	MRSA (Methicilin Resistant Staphylococcus Aureus)	Bacterial	Yes	Antibacterial	Methicillin	Direct Contact: Nosocomial	Human	Theoretical based on real	Hospital - Community	Americas	USA	Not specified	Clinical - Epidemiological - Demographic	Literature	Multiple sources: US census, UK; Nationwide Inpatient Sample (NIS), Healthcare Cost and Utilization Project, Agency for Healthcare Research and Quality; National Ambulatory Medical Care Survey (NAMCS)	Compartmental	Deterministic	3 ODE models: Basic, age-structured, treatment structured	No	Yes - HA-MRSA and CA-MRSA strains	Yes - HA-MRSA suffers a fitness cost (s) against CA-MRSA. CA-MRSA has same parameters as MSSA	Assumed - The basic reproductive ratio of CA-MRSA in community was determined under the assumption that this strain pays no cost of resistance; single-admission basic reproductive number of HA-MRSA in the hospital corresponds to the number of secondary infections caused by a single colonized individual admitted to a hospital containing only susceptible individuals	No - transmitted only	NA	Yes - Coexistence is modeled	Yes - age-dependent transmission rates	No	Not described	No	No	No	Predictive	Disease	NA (other than drug itself)	Coexistence between hospital- and community-associated strains of MRSA a likely outcome.
176	10.1017/S0031182012002181	23369535	2-s2.0-84875976772	Laurenson Y.C.S.M., Bishop S.C., Forbes A.B., Kyriazakis I.	Modelling the short-and long-term impacts of drenching frequency and targeted selective treatment on the performance of grazing lambs and the emergence of anthelmintic resistance	Parasitology	FRA;GBR	2013	Trichostrongyloidea: Teladorsagia circumcincta	Parasitic	No	Anthelminthics	Ivermectin	Direct Contact	Animal - Sheep	Theoretical	Agricultural - Farming	European	UK	Not specified	Epidemiological - Experimental	Literature	Theoretical	Individual based model	Stochastic	Host-parasite, epidemiological, and anthelminthic resistance components of model	No	Yes - 2 alleles, resistant (R) and susceptible (S)	No - All genotypes were assumed to be equally fit	NA	No - transmitted only	NA	No	No	Yes	Not described	No	No	No	Intervention	Disease	Targeted selective treatment (TST)	optimal DC was fecal egg count; Long-term, reducing the proportion of animals drenched had little impact on total weight gain benefits; reducing drenching frequency increased it
177	10.1097/MLR.0b013e3182836dc2	23358388	2-s2.0-84874109959	Lee BY1, Bartsch SM, Wong KF, Singh A, Avery TR, Kim DS, Brown ST, Murphy CR, Yilmaz SL, Potter MA, Huang SS.	The importance of nursing homes in the spread of methicillin-resistant Staphylococcus aureus (MRSA) among hospitals.	Medical Care	USA	2013	MRSA (Methicilin Resistant Staphylococcus Aureus)	Bacterial	Yes	Antibiotic	Methicillin	Direct Contact: Nosocomial	Human	Theoretical based on real	Hospital - LTCF (Nursing homes)	Americas	USA	California	Clinical - Epidemiological	Primary data-clinical	public	Individual based model	Stochastic	agent-based model (ABM)	No	No - MRSA only	Not modeled	NA	No - transmitted only	NA	No	No	No	custom-designed software, the Regional Healthcare Ecosystem Analyst (RHEA)	No	No	Yes - Sensitivity analysis	Predictive	NA	NA	Nursing homes, even those not connected by direct patient transfers, may be a vital component of a hospital’s infection control strategy.
178	10.1086/669091	23295561	2-s2.0-84872191873	Lee BY1, Singh A, Bartsch SM, Wong KF, Kim DS, Avery TR, Brown ST, Murphy CR, Yilmaz SL, Huang SS.	The potential regional impact of contact precaution use in nursing homes to control methicillin-resistant Staphylococcus aureus.	Infection Control and Hospital Epidemiology	USA	2013	MRSA (Methicilin Resistant Staphylococcus Aureus)	Bacterial	Yes	Antibiotic	Methicillin	Direct Contact: Nosocomial	Human	Theoretical based on real	Hospital - LTCF (Nursing homes)	Americas	USA	California	Clinical - Epidemiological	Primary data-clinical	public	Individual based model	Stochastic	agent-based model (ABM)	No	No - MRSA only	Not modeled	NA	No - transmitted only	NA	No	No	No	custom-designed software, the Regional Healthcare Ecosystem Analyst (RHEA)	No	No	Yes - Sensitivity analysis	Intervention	AMR	use of contact precautions	substantial benefits of extending contact precautions in nursing homes from just those residents with clinically apparent infection to all MRSA carriers,
179	10.1016/j.ajic.2013.01.013	23896284	2-s2.0-84880890252	Lee B.Y., Yilmaz S.L., Wong K.F., Bartsch S.M., Eubank S., Song Y., Avery T.R., Christie R., Brown S.T., Epstein J.M., Parker J.I., Huang S.S.	Modeling the regional spread and control of vancomycin-resistant enterococci	American Journal of Infection Control	USA	2013	MRSA (Methicilin Resistant Staphylococcus Aureus)	Bacterial	Yes	Antibacterial	Methicillin	Direct Contact	Human	Real	Hospital - LTCF - Community	Americas	USA	Orange County, CA	Clinical - Epidemiological - Demographic	Primary data	Hospital records	Individual based model	Stochastic	Stochastic	No	No - MRSA transmission modeled only	Not modeled	NA	No - transmitted only	NA	No	No	No	Fortran 90 and a subsequent version in C++ (Regional Healthcare Ecosystem Analyst (RHEA),)	Yes	Yes	No	Methodological	NA	NA	A decision maker can utilize RHEA to generate a detailed ABM of any healthcare system of interest, which in turn can serve as a virtual laboratory to test different policies and interventions
180	10.1136/amiajnl-2012-001107	23571848	2-s2.0-84881321240	Lee Prof. B.Y., Wong K.F., Bartsch S.M., Yilmaz S.L., Avery T.R., Brown S.T., Song Y., Singh A., Kim D.S., Huang S.S.	The regional healthcare ecosystem analyst (RHEA): A simulation modeling tool to assist infectious disease control in a health system	Journal of the American Medical Informatics Association	USA	2013	Enterococci (VRE)	Bacterial	Yes	Antibacterial	Vancomycin	Direct Contact	Human	Real	Hospital - LTCF - Community	Americas	USA	Orange County, CA	Clinical - Epidemiological - Demographic	Primary data	Hospital records	Compartmental and Individual based models	Both: Deterministic and stochastic	deterministic EBM - Stochastic ABM	No	No - VRE transmission only	Not modeled	NA	No - transmitted only	NA	No	No	No	Fortran 90 and a subsequent version in C++ (Regional Healthcare Ecosystem Analyst (RHEA),)	Yes	Yes	Yes - Sensitivity analysis	Methodological	AMR	Unspecified control measures	VRE surveillance and control measures could be more effective and more elucidative if they include all or a large subset of hospitals across a region
181	10.1126/scitranslmed.3005260	23576815	2-s2.0-84877765955	Mills H.L., Cohen T., Colijn C.	Community-wide isoniazid preventive therapy drives drug-resistant tuberculosis: A model-based analysis	Science Translational Medicine	GBR;USA	2013	Mycobacterium tuberculosis	Bacterial	No	Antibacterial	Isoniazid	Aerosol/Respiratory	Human	Theoretical based on real	Community - Endemic population	African	Lesotho, Theoretical	Not specified	Epidemiological	Literature	Theoretical	Compartmental	Deterministic	Deterministic ODEs; HIV SI model	No	Yes - DSTB and DRTB	Yes - decreased transmissibility	Primary - based on study data	Yes - both	Rate Acquiring active DRTB through treatment for active DSTB	Yes - Co-infection, superinfection	Yes - HIV negative, positive	No	Not described	Yes	No	Yes - Sensitivity/Uncertainty analysis	Intervention	Disease	commmunity wide IPT	Community-wide IPT may play an important role in TB control; rollout should be accompanied by interventions to detect and treat drug-resistant disease
182	10.1371/journal.pone.0070499	23936442	2-s2.0-84880981306	Moxnes J.F., de Blasio B.F., Leegaard T.M., Moen A.E.F.	Methicillin-Resistant Staphylococcus aureus (MRSA) Is Increasing in Norway: A Time Series Analysis of Reported MRSA and Methicillin-Sensitive S. aureus Cases, 1997-2010	PLoS ONE	NOR	2013	MRSA (Methicilin Resistant Staphylococcus Aureus)	Bacterial	Yes	Antibacterial	Methicillin	Direct Contact: Nosocomial	Human	Real	Community - Endemic population	European	Norway	Oslo County and Health region East	Clinical - Epidemiological	Primary data	hospital records	Statistical	Deterministic	Stochastic time series analysis	No	Yes - methicillin-sensitive S. aureus (MSSA) and MRSA	Not modeled	NA	No - transmitted only	NA	No	No	No	R Package betareg [http://cran.r-project.org/web/packages/betareg/]	Yes	No	No	Explicative	NA	NA	proportion of MRSA in relation to the total number of S. aureus positive tests is increasing in Norway
183	10.1371/journal.pone.0059549	23527217	2-s2.0-84875070406	Nichols B.E., Boucher C.A.B., van Dijk J.H., Thuma P.E., Nouwen J.L., Baltussen R., van de Wijgert J., Sloot P.M.A., van de Vijver D.A.M.C.	Cost-Effectiveness of Pre-Exposure Prophylaxis (PrEP) in Preventing HIV-1 Infections in Rural Zambia: A Modeling Study	PLoS ONE	GBR;NLD;ZMB	2013	HIV (Human Immunodeficiency Virus)	Viral	No	Antiretroviral	Pre-Exposure Prophylaxis (tenofovir and emtricitabine)	Sexual/Bloodborne	Human	Theoretical based on real	Community - Endemic population	African	Zambia	Macha	Clinical - Epidemiological	Literature	Theoretical	Compartmental	Deterministic	Deterministic ODEs; HIV SI model	Yes - cost effectiveness analysis	Yes - Susceptible HIV that may become resistant	Not modeled	NA	No - de novo resitance only	NA	No	Yes - stratified by disease progression into an acute stage, a chronic stage and two AIDS stages (less transmission during AIDS stages.	No	Not described	Yes	No	Yes - Sensitivity/Uncertainty analysis	Predictive	Disease	PrEP	PrEP is a cost-effective strategy for reducing HIV incidence, even when adherence is suboptimal and prioritization is imperfect.
184	10.1098/rspb.2013.0519	23782877	2-s2.0-84880958927	Opatowski L., Varon E., Dupont C., Temime L., van der Werf S., Gutmann L., Boëlle P.-Y., Watier L., Guillemot D.	Assessing pneumococcal meningitis association with viral respiratory infections and antibiotics: Insights from statistical and mathematical models	Proceedings of the Royal Society B: Biological Sciences	FRA;GBR	2013	Streptococcus pneumoniae	Bacterial	No	Antibacterial	Not specified	Direct Contact: Nosocomial	Human	Real	Community - Endemic population	European	France	national	Clinical - Epidemiological	Primary data	Published data sets	Statistical	Deterministic	Generalized estimating equations; poisson distribution; multivariate poisson regressions; deterministic susceptible–colonized–susceptible model	No	Yes - Sensitive and resistant	Yes - fitness of resistant pneumococcal strains causing meningitis (0.97 (0.96–0.97)).	Assumed	No - transmitted only	NA	No	No	No	C program; R statistical software	Yes	No	Yes - Sensitivity analysis	Intervention	Disease	Treatment as intervention	AVRI and antibiotics strongly influence SPMI trends. Consequently, vaccination protecting against respiratory virus could have unexpected benefits to limit invasive pneumococcal infections
185	10.1371/journal.pone.0059529	23555694	2-s2.0-84875513987	Patterson-Lomba O., Althouse B.M., Goerg G.M., Hébert-Dufresne L.	Optimizing Treatment Regimes to Hinder Antiviral Resistance in Influenza across Time Scales	PLoS ONE	CAN;USA	2013	Influenza	Viral	Yes	Antiviral	Matrix and neuraminidase (M2-NA) inhibitors	Aerosol/Respiratory	Human	Theoretical	Community - Endemic population	Not specified	Not specified	Not specified	Epidemiological	Literature	Theoretical	Compartmental	Both: Deterministic and stochastic	ODEs; SIR; endemic behavior w/ deterministic homogeneous mixing; single-epidemic with deterministic homogeneous mixing and stochastic heterogeneous mixing.	No	Yes - Sensitive and resistant	Yes - Defined the overall fitness of the resistant and wild-type strains	Assumed - Variable	Yes - both	considered the Frequency of de novo resistance and endemic levels of resistance.	No	No	No	C-R	No	No	No	Intervention	Disease	Various treatment regimens; non-pharm interventions to slow transmission	to reduce the endemic levels of WT and resistant strains, treatment regimes should be at intermediate levels if the resistant strain is highly transmissible and de novo resistance is rare. However, if resistance comes with a high fitness cost and de novo resistance is frequent, then higher levels of antiviral use may be preferable.
186	10.1186/1471-2334-13-595	24341774	2-s2.0-84890295863	Plipat N., Spicknall I.H., Koopman J.S., Eisenberg J.N.S.	The dynamics of methicillin-resistant Staphylococcus aureus exposure in a hospital model and the potential for environmental intervention	BMC Infectious Diseases	USA	2013	MRSA (Methicilin Resistant Staphylococcus Aureus)	Bacterial	Yes	Antibacterial	Methicillin	Direct Contact: Nosocomial	Human	Theoretical	Hospital	Not specified	Not specified	Not specified	Epidemiological	Literature	Theoretical	Compartmental	Deterministic	ODEs; Deterministic environmental compartmental	No	No - MRSA transmission modeled only	Not modeled	NA	No - transmitted only	NA	No	No	No	Not described	No	No	Yes - Sensitivity analysis	Intervention	AMR	Surface wiping; daily surface decontamination	Environmental cleaning should be considered as an integral component of MRSA infection control in hospitals.
187	10.1016/j.mbs.2013.03.003	23524247	2-s2.0-84876853130	Robinson M., Stilianakis N.I.	A model for the emergence of drug resistance in the presence of asymptomatic infections	Mathematical Biosciences	DEU;ITA	2013	Influenza example of aerially transmitted diseases	Viral	Yes	Antiviral	Not specified	Aerosol/Respiratory	Human	Theoretical	Community - Endemic population	Not specified	Not specified	Not specified	Epidemiological	Literature	Theoretical	Compartmental	Deterministic	ODEs; SIRS model	No	Yes - Susceptible disease that may become resistant	Not modeled	NA	No - de novo resitance only	NA	No	No	No	Not described	No	No	No	Methodological	Disease	Treatment as intervention	insights about the conditions under which the infection will persist and whether sensitive and resistant strains will coexist or not
188	10.1016/j.epidem.2012.11.002	23438429	2-s2.0-84870942425	Saenz R.A., Bonhoeffer S.	Nested model reveals potential amplification of an HIV epidemic due to drug resistance	Epidemics	CHE	2013	HIV (Human Immunodeficiency Virus)	Viral	No	Antiretroviral	Antiretroviral therapy	Sexual/Bloodborne	Human	Theoretical	Community - Endemic population	Not specified	Not specified	Not specified	Epidemiological	Literature	Theoretical	Compartmental	Deterministic	Nested model of within-host dynamics in a population dynamics model (standard mixing SI moddel)	No	Yes - Sensitive and resistant	Yes - transmission and viral production rates are reduced for the DR strain	Assumed - variable	Yes - both	Forwards and backwards mutation rates	No	Yes - Stratified by age-of-infection; treatment status	Yes - within host	Not described	No	No	No	Intervention	Disease	ART	prevalence of drug resistance increases with ART coverage; Adding an increase in risky behavior to our model, increases the adverse effect of ART even further.
189	10.1093/cid/cit158	23487387	2-s2.0-84878337526	Sood N., Wagner Z., Jaycocks A., Drabo E., Vardavas R.	Test-and-treat in los angeles: A mathematical model of the effects of test-and-treat for the population of men who have sex with men in Los Angeles County	Clinical Infectious Diseases	USA	2013	HIV (Human Immunodeficiency Virus)	Viral	No	Antiretroviral	Antiretroviral therapy	Sexual/Bloodborne	Human	Theoretical based on real	Community - Endemic population	Americas	USA	Los Angeles County	Clinical - Epidemiological	Literature	Theoretical	Compartmental	Deterministic	Deterministic ODEs; modified HIV SI model	No	Yes - Sensitive and resistant	Yes - modified transmissibilities for drug resistant strains	Assumed - variable	Yes - both	dynamics of acquired and transmitted MDR.	No	Yes - Stratified by age-of-infection; treatment status	No	c++	Yes	No	Yes - Sensitivity analysis	Intervention	Disease	Test and treat	Although test-and-treat generates substantial benefits, it will not eliminate the epidemic for MSM in LAC. Moreover, these benefits are counterbalanced by large increases in MDR.
190	10.1094/PHYTO-03-13-0061-R	23859011	2-s2.0-84890963324	van den Berg F, van den Bosch F, Paveley ND.	Optimal fungicide application timings for disease control are also an effective anti-resistance strategy: a case study for Zymoseptoria tritici (Mycosphaerella graminicola) on wheat.	Phytopathology.	GBR	2013	Zymoseptoria tritici	Fungal	No	Fungicide	Pyraclostrobin	Direct Contact: Nosocomial	Plant-Winter wheat	Theoretical based on real	Agricultural - Farming	European	UK	Cambridge	Agricultural	Literature	Theoretical	Compartmental	Deterministic	ODEs	No	Yes - Sensitive and resistant	Not modeled	NA	No - transmitted only	NA	No	No	No	Not described	No	No	Yes - Sensitivity analysis	Intervention	both	Varied timing, number applications	increased fungicide use due to risk averseness is likely to lead to a reduction in effective life, the need to make alterations to spray application timings due to variability in weather conditions seems to be best dealt with under reduced-dose applications
191	10.1097/01.aids.0000433237.63560.20	23939237	2-s2.0-84888306740	Vijver D.A.M.C.V.D., Nichols B.E., Abbas U.L., Boucher C.A.B., Cambiano V., Eaton J.W., Glaubius R., Lythgoe K., Mellors J., Phillips A., Sigaloff K.C., Hallett T.B.	Preexposure prophylaxis will have a limited impact on HIV-1 drug resistance in sub-Saharan Africa: A comparison of mathematical models	AIDS	GBR;NLD;USA	2013	HIV (Human Immunodeficiency Virus)	Viral	No	Antiretroviral	Not specified - Pre-Exposure Prophylaxis	Sexual/Bloodborne	Human	Theoretical	Community - Endemic population	African	Not specified	Sub-saharan africa	Epidemiological	Literature	Theoretical	Compartmental and Individual based models	Both: Deterministic and stochastic	1) Synthesis Transmission Model: an individual-based stochastic model; 2) South African Transmission Model: deterministic mathematical model; 3) Macha Transmission Model is a deterministic mathematical model	No	Yes - Sensitive and resistant	Yes - at least one of three models assumed fitness cost	Estimated based on reference	Yes - both	emergence and transmission rates	No	No	No	Not described	No	No	No	Methodological	Disease	PrEP	HIV drug resistance resulting from antiretroviral therapy is predicted to far exceed that resulting from PrEP
192	10.1017/S0950268812002993	23339899	2-s2.0-84885085642	Volkova V.V., Lu Z., Lanzas C., Grohn Y.T.	Evaluating targets for control of plasmid-mediated antimicrobial resistance in enteric commensals of beef cattle: A modelling approach	Epidemiology and Infection	USA	2013	Escherichia coli	Bacterial	No	Antibacterial	Cephalosporin: Cetiofur	Oral	Animal - Cows	Theoretical	Agricultural - Farming	Not specified	Not specified	Not specified	Agricultural - Experimental bacterial ecology	Literature	Theoretical	Compartmental	Deterministic	Deterministic;	No	Yes - Sensitive and resistant plasmid	Yes - Fitness cost to E. coli bearing AMR plasmid was a fractional reduction a in rj.	Estimated based on reference	No - transmitted only	NA	No	No	No	Vensim1 PLE Plus software (Ventana Systems Inc., USA).; SAS1 v. 9.1;	No	No	Yes - Sensitivity/Uncertainty analysis	Explicative	Disease	Twenty-one interventions targeting a single parameter in a given E. coli habitat, along with four acting on the same parameter in water in troughs and intestines or feed in bunks and intestines, and four acting on E. coli in water or feed supplies were evaluated	Most effecient interventions to reduce DR Ecoli: ‘plasmid curing’ E. coli; lowering maximum E. coli numbers or the rate of plasmid transfer in this habitat; increase the regular replacement of enteric E. coli. Lowering replication rate of resistant E. coli alone was not an efficient intervention target.
193	10.1371/journal.pcbi.1003328	24277998	2-s2.0-84888244143	Wang X., Panchanathan S., Chowell G.	A Data-Driven Mathematical Model of CA-MRSA Transmission among Age Groups: Evaluating the Effect of Control Interventions	PLoS Computational Biology	USA	2013	MRSA (Methicilin Resistant Staphylococcus Aureus) (CA-MRSA)	Bacterial	Yes	Antibacterial	Methicillin	Direct Contact: Nosocomial	Human	Theoretical based on real	Community - Endemic population	Americas	USA	Maricopa county, AZ	Epidemiological	Primary data	Theoretical; monthly time series	Compartmental	Deterministic	age-structured compartmental model; SEIS; deterministic	No	No - CA-MRSA transmission modeled only	Not modeled	NA	No - transmitted only	NA	No	Yes - Age stratified contact rates	No	MCMC package coded in Matlab	Yes	Yes	Yes - Sensitivity/Uncertainty analysis	Intervention	AMR	reducing contact rate; decolonization treatment; both	strategies focused on infected individuals were not capable of achieving disease control when implemented alone or in combination. BUT decolonization strategies targeting pediatric population colonized with CA-MRSA have the potential of achieving disease elimination
194	10.1016/j.mbs.2012.10.002	23103300	2-s2.0-84870864312	Wang X., Xiao Y., Wang J., Lu X.	Stochastic disease dynamics of a hospital infection model	Mathematical Biosciences	CHN	2013	MRSA (Methicilin Resistant Staphylococcus Aureus)	Bacterial	Yes	Antibacterial	Methicillin	Direct Contact: Nosocomial	Human	Both	Hospital	Western Pacific	China	Beijing (Beijing Tongren hospital)	Clinical - Epidemiological	Primary data	Both	Compartmental	Stochastic	Stochastic; ensemble equation method to generate the exact stationary distribution of variables of the stochastic process and then use the diffusion approximation method to approximate the distribution by a bivariate normal distribution	No	No - MRSA transmission modeled only	Not modeled	NA	No - transmitted only	NA	No	No	No	Not described	Yes	No	Yes - Sensitivity analysis	Methodological	AMR	increasing hand hygiene rate of HCWs or volunteers, isolation rate of colonized patients and clearance rate of the ward)	isolation of new admitted colonized patients is most effective in reducing both the mean and standard deviation of the stationary distribution and measures related to indirect transmission are secondary in their effects compared to other intervention
195	10.1093/aje/kws380	23592544	2-s2.0-84878546588	Worby C.J., Jeyaratnam D., Robotham J.V., Kypraios T., O'Neill P.D., De Angelis D., French G., Cooper B.S.	Estimating the effectiveness of isolation and decolonization measures in reducing transmission of methicillin-resistant staphylococcus aureus in hospital general wards	American Journal of Epidemiology	GBR	2013	MRSA (Methicilin Resistant Staphylococcus Aureus)	Bacterial	Yes	Antibacterial	Methicillin	Direct Contact: Nosocomial	Human	Real	Hospital	European	UK	London	Clinical - Epidemiological	Primary data	Hospital records	Statistical	Stochastic	stochastic - Markov chain Monte Carlo algorithm	No	No - MRSA transmission modeled only	Not modeled	NA	No - transmitted only	NA	No	No	No	Not described	Yes	No	No	Intervention	AMR	Isolation measures combined with decolonization treatment	findings provide support for active methods of MRSA control
196	10.1186/1756-3305-6-157	23721567	2-s2.0-84878366052	Yakob L., Williams G.M., Gray D.J., Halton K., Solon J.A., Clements A.C.	Slaving and release in co-infection control	Parasites and Vectors	AUS;PHL	2013	Nematodes (GI)	Parasitic	No	Anthelminthics	Not specified	Direct Contact	Hum-Anim	Theoretical	Community - Endemic population - Agricultural	Not specified	Not specified	Not specified	Epidemiological	Literature	Theoretical	Compartmental	Deterministic	ODEs; SI model + explicit environmental compartment	No	Yes - strain 1 and 2	Not modeled	NA	No - transmitted only	NA	Yes - coinfection possible	No	No	Not described	No	No	No	Methodological	Disease	Chemotherapeutic control: anthelminthics	knowledge of parasite interactions can be used to facilitate infection control, even in the presence of drug resistance.
197	10.1007/s11538-014-9970-6	24859827	2-s2.0-84906944999	Agusto F.B.	Malaria Drug Resistance: The Impact of Human Movement and Spatial Heterogeneity	Bulletin of Mathematical Biology	USA	2014	Plasmodium falciparum	Parasitic	No	Antimalarial	Not specified	Vector	Human	Theoretical	Community - Endemic population	Not specified	Not specified	Not specified	Epidemiological	Literature	Theoretical	Compartmental	Deterministic	Deterministic DE; patch system	No	Yes - Sensitive and resistant	Yes - different transmission rates	Estimated based on reference	No - transmitted only	NA	No	No	No	Not described	No	No	Yes - Sensitivity analysis	Methodological	NA	NA	Co-existence or competitive exclusion of the two strains can occur when the respective reproduction numbers of the two strains exceed unity. Slow movement (or low migration) between patches, =>DS dominates the DR strain. However, with fast movement (or high migration) DR dominates the DS strain
198	10.1016/j.biosystems.2014.03.006	24704209	2-s2.0-84898933769	Agusto F.B., Adekunle A.I.	Optimal control of a two-strain tuberculosis-HIV/AIDS co-infection model	BioSystems	NGA;USA	2014	Mycobacterium tuberculosis	Bacterial	No	Antibacterial	Not specified	Aerosol/Respiratory	Human	Theoretical	Community - Endemic population	Not specified	Not specified	Not specified	Epidemiological	Literature	Theoretical	Compartmental	Deterministic	Deterministic DE - Time dependent control strategies	Yes - cost effectiveness analysis	Yes - Sensitive and resistant	Yes - variable	Estimated based on reference	No - transmitted only	NA	No	Yes - HIV and treatment status	No	Matlab - Runge–Kutta method of the fourth order.	No	No	Yes - Sensitivity analysis	Methodological	AMR	case finding and case holding	implementation of the combination strategy involving the prevention of treatment failure in drug-sensitive TB infectious individuals and the treatment of individuals with drug-resistant TB is the most cost-effective control strategy.
199	10.12988/ams.2014.46492	NA	2-s2.0-84916638250	Ahmadin, Fatmawati	Mathematical modeling of drug resistance in tuberculosis transmission and optimal control treatment	Applied Mathematical Sciences	IDN	2014	Mycobacterium tuberculosis	Bacterial	No	Antibacterial	Not specified	Aerosol/Respiratory	Human	Theoretical	Community - Endemic population	Not specified	Not specified	Not specified	Epidemiological	Literature	Theoretical	Compartmental	Deterministic	SIR modelPontryagin Maximum Principle	Yes - cost effectiveness analysis	Yes - Sensitive and resistant	Yes - variable	Assumed	No - transmitted only	NA	No	No	No	Not described	No	No	No	Methodological	Disease	NA (other than drug itself)	the control strategy has a positive impact in reducing the spread of the disease.
200	10.1186/s12879-014-0634-9	25480675	2-s2.0-84924325407	Ballarin A., Posteraro B., Demartis G., Gervasi S., Panzarella F., Torelli R., Paroni Sterbini F., Morandotti G., Posteraro P., Ricciardi W., Gervasi Vidal K.A., Sanguinetti M.	Forecasting ESKAPE infections through a time-varying auto-adaptive algorithm using laboratory-based surveillance data	BMC Infectious Diseases	ITA	2014	Multiple: Enterococcus faecium (VRE), Staphylococcus aureus (MRSA), Klebsiella pneumoniae, Acinetobacter baumannii, Pseudomonas aeruginosa and Enterobacter (ESBL-E) species	Bacterial	Yes	Antibacterial	Not specified	Direct Contact	Human	Real	Hospital	European	Italy	Rome, Università Cattolica del Sacro Cuore general hospital	Clinical - Epidemiological	Primary data	Hospital records: clinical microbiology lab database (clinical microbiology laboratory information system, by means of VIGIguard™ Active Surveillance Epidemiology software (bioMérieux Diagnostics Search, Marcy l’Étoile, France),	Statistical	Deterministic	autoregressive integrated moving average (ARIMA) models which use time series analyses using a time-varying auto-adaptive (TVA) algorithm for forecasting drug-resistant bacterial infections	No	No - resistant only	Not modeled	NA	No - transmitted only	NA	No	No	No	VIGIguard™ Active Surveillance Epidemiology software (bioMérieux Diagnostics Search, Marcy l’Étoile, France)	Yes	Yes	No	Predictive	NA	NA	Model can be used to forecast AMR outbreaks
201	10.1097/QAD.0000000000000082	24468943	2-s2.0-84893335914	Cambiano V., Bertagnolio S., Jordan M.R., Pillay D., Perriëns J.H., Venter F., Lundgren J., Phillips A.	Predicted levels of HIV drug resistance: Potential impact of expanding diagnosis, retention, and eligibility criteria for antiretroviral therapy initiation	AIDS	CHE;DNK;GBR;USA;ZAF	2014	HIV (Human Immunodeficiency Virus)	Viral	No	Antiretroviral	Non-nucleoside reverse transcriptase inhibitors	Sexual/Bloodborne	Human	Theoretical based on real	Community - Endemic population	African	South Africa	Not specified	Epidemiological - Demographic - Behavioral	Literature	Theoretical	Individual based model	Stochastic	stochastic; an age-structure and sexual risk behaviour	No	Yes - Susceptible HIV that may become resistant	Not modeled	NA	Yes - both	both are modeled	No	Yes - age-structure and sexual risk behaviour	No	Not described	Yes	Yes	Yes - Sensitivity analysis	Intervention	Disease	improved HIV testing, care, and retention +ART	Concern over resistance should not stop expansion of treatment availability.
202	10.1111/1753-6405.12161	24494951	2-s2.0-84893603023	Denholm J.T., McBryde E.S.	Can Australia eliminate TB? Modelling immigration strategies for reaching MDG targets in a low-transmission setting	Australian and New Zealand Journal of Public Health	AUS	2014	Mycobacterium tuberculosis	Bacterial	No	Antibacterial	Not specified	Aerosol/Respiratory	Human	Both	Community - Immigrant:Endemic population	Western Pacific	Australia	Victoria	Epidemiological - Sociodemographic	Literature and primary data	Theoretical; immigration records of permanent arrivals to Victoria, Australia between 1975-2007	Individual based model	Stochastic	stochastic	No	Yes - Sensitive and resistant	Not modeled	NA	No - transmitted only	NA	No	No	No	MATLAB (R2012a, The MathWorks, Nowick, MA, USA) Code provided	Yes	Yes	Yes - Sensitivity analysis	Predictive	Disease	Screening and chemopreventative therapy	Public health strategies targeting latent tuberculosis infection in immigrants may substantially reduce tuberculosis incidence in a low prevalence region
203	10.1371/journal.pone.0100458	25006965	2-s2.0-84904128292	Græsbøll K., Nielsen S.S., Toft N., Christiansen L.E.	How fitness reduced, antimicrobial resistant bacteria survive and spread: A multiple pig - multiple bacterial strain model	PLoS ONE	DNK	2014	Escherichia coli	Bacterial	No	Antibacterial	Tetracyclin-generic	Oral	Animal - Pigs	Theoretical	Agricultural - Farming	European	Denmark	Not specified	Epidemiological	Literature	Theoretical	Compartmental and Individual based models	Hybrid	ODEs; deterministic bacterial population model with stochastic elements of bacterial distributions and transmission	No	Yes - 2 or more	Yes - variable ranges estimated	Assumed	No - transmitted only	NA	Yes - coexistence	No	No	R version 2.15 ("Roasted Marshmallows")	No	No	Yes - Sensitivity analysis	Predictive	NA	NA	resistant bacteria are demonstrated to survive with a disadvantage in growth rate of well over 10%.
204	10.1111/jeb.12518	25417787	2-s2.0-84916234805	Hansen J., Day T.	Coinfection and the evolution of drug resistance	Journal of Evolutionary Biology	CAN	2014	Plasmodium chabaudii	Parasitic	No	Antimalarial	Not specified	Vector	Animal - Mice	Theoretical	Community - Endemic population	Not specified	Not specified	Not specified	Epidemiological	Literature	Theoretical	Compartmental	Deterministic	ODEs; deterministic SIT model	No	Yes - Sensitive and resistant	Not modeled	NA	No - de novo resitance only	NA	Yes - coinfection and competitive release.	No	Yes - elements of within host model	Latex-Matlab	No	No	No	Predictive	NA	NA	even when competitive release of drug-resistant strains occurs, within an infected individual, it is not necessarily true that coinfection will result in the increased emergence of resistance
205	10.1017/S0950268813001106	23701989	2-s2.0-84896457094	Hogea C., Van Effelterre T., Acosta C.J.	A basic dynamic transmission model of Staphylococcus aureus in the US population	Epidemiology and Infection	GBR;USA	2014	MRSA (Methicilin Resistant Staphylococcus Aureus)	Bacterial	Yes	Antibacterial	Methicillin	Direct Contact: Nosocomial	Human	Theoretical	Community - Endemic population	Americas	USA	Not specified	Epidemiological	Literature	Theoretical	Compartmental	Deterministic	SCIRS model	No	Yes - methicillin-susceptible (MSSA) and methicillin-resistant (MRSA	Yes - different transmission rates	Primary - from data	No - transmitted only	NA	No	No	No	MATLAB R2010b (MathWorks, USA).	Yes	Yes	Yes - Sensitivity analysis	Predictive	AMR	Vaccination	MRSA might continue to expand and gradually replace MSSA over time, in the absence of intervention, if there is strong competition for colonization.
206	10.1016/j.jtbi.2013.09.022	24076451	2-s2.0-84885110475	Klein E.Y.	The impact of heterogeneous transmission on the establishment and spread of antimalarial drug resistance	Journal of Theoretical Biology	USA	2014	Plasmodium falciparum	Parasitic	No	Antimalarial	Artemisinin	Vector	Human	Theoretical	Community - Endemic population	Not specified	Not specified	Not specified	Epidemiological - Entomological	Literature	Theoretical	Individual based model	Stochastic	stochastic analogue to classical Ross-Macdonald type models; includes within host	No	Yes - Sensitive and resistant	Yes - “hard” and “soft” costs of resistance; Hard selection = fitness cost of maintaining resistance genes is incurred irrespective of the presence or absence of drug-sensitive parasites. Soft selection = fitness costs are only apparent in the presence of competition.	Estimated based on reference	No - transmitted only	NA	Yes - competition	No	Yes - within host	Not described	No	No	No	Predictive	NA	NA	heterogeneous transmission slows the establishment of resistance in a population, but once resistance is established, it speeds the spread of resistance through the population
207	10.1016/j.mib.2014.06.004	25016172	2-s2.0-84904066615	Levin B.R., Baquero F., Johnsen P.J.	A model-guided analysis and perspective on the evolution and epidemiology of antibiotic resistance and its future	Current Opinion in Microbiology	ESP;NOR;USA	2014	General bacteria	Bacterial	No	Antibacterial	Not specified	Direct Contact: Nosocomial	Human	Theoretical	Community - Endemic population	Not specified	Not specified	Not specified	Epidemiological	Literature	Theoretical	Compartmental	Deterministic	ODEs; deterministic; SCIR model	No	Yes - Sensitive and resistant	Yes - fitness cost of resistance: higher rate and/or a lower rate of transmission,	Assumed - theoretical (no numerical rates)	No - transmitted only	NA	No	No	No	Berkeley Madonna program	No	No	No	Predictive	NA	NA	resistance can be maintained at manageable levels if: 1) the rates at which specific antibiotics are used declines with the frequency of resistance to these drugs; 2) resistance rarely emerges during therapy; and 3) external sources rarely contribute to the entry of resistant bacteria into the community.
208	10.1017/S0950268813001040	23676258	2-s2.0-84894326379	Lin Y.-J., Liao C.-M.	Seasonal dynamics of tuberculosis epidemics and implications for multidrug-resistant infection risk assessment	Epidemiology and Infection	TWN	2014	Mycobacterium tuberculosis	Bacterial	No	Antibacterial	Multi-drug resistant TB (resistance to at least 2 of the following: Isoniazid, Rifampin, Pyrazinamide, Ethambutol, Streptomycin)	Aerosol/Respiratory	Human	Real	Community - Endemic population	Western Pacific	Taiwan	All taiwan	Epidemiological - Meteorological	Primary data	Published data from Centers for Disease Control of Taiwan; Taiwan tuberculosis control report; Taiwan CDC national notified disease surveillance system; Taiwan Central Weather Bureau	Compartmental/statistical	Deterministic	ODEs; deterministic modified SLI model; also a probablistic TB risk model	No	Yes - Sensitive, MDR TB	Yes - Fitness cost	Estimated based on reference - Garcia-Garcia et al.	No - transmitted only	NA	Yes - coexistence	No	No	TableCurve 2D package, Statistica (version 9, Statsoft Inc., USA), Crystal Ball software (version 2000·2, Decisioneering Inc., USA), Berkeley Madonna 8·0·1	Yes	Yes	Yes - Uncertainty analysis	Predictive	NA	NA	Seasonal peak of new TB cases generally occurred during late spring to early summer seasons in Taiwan.
209	10.1016/j.mbs.2014.01.004	24480735	2-s2.0-84896863516	Lowden J., Miller Neilan R., Yahdi M.	Optimal control of vancomycin-resistant enterococci using preventive care and treatment of infections	Mathematical Biosciences	USA	2014	Enterococci (VRE)	Bacterial	Yes	Antibacterial	Vancomycin	Direct Contact: Nosocomial	Human	Theoretical	Hospital	Not specified	Not specified	Not specified	Epidemiological	Literature	Theoretical	Compartmental	Deterministic	ODEs; deterministic; modified SCIR model	Yes - cost effectiveness analysis	No - VRE transmission only	Yes - reduced fitness range explored	Estimated based on reference	No - transmitted only	NA	No	No	No	Not described	No	No	No	Methodological	AMR	Preventative care vs therapeutic treatment.	preventive care has the greatest impact in reducing the basic reproductive number, while treatment of VRE infections has the most impact on reducing VRE-related deaths
210	10.1186/1475-2875-13-380	25249272	2-s2.0-84907681239	Maude R.J., Nguon C., Dondorp A.M., White L.J., White N.J.	The diminishing returns of atovaquone-proguanil for elimination of Plasmodium falciparum malaria: Modelling mass drug administration and treatment	Malaria Journal	GBR;KHM;THA	2014	Plasmodium falciparum	Parasitic	No	Antimalarial	Artemisinin - atovaquone	Vector	Human	Theoretical based on real	Community - Endemic population	Western Pacific	Cambodia	Western Cambodia	Epidemiological	Primary data	Both	Compartmental	Deterministic	ODEs; deterministic;	No	Yes - resistant to artesunate , resistant to atovaquone	Yes - reduced for one, not the other	Estimated based on reference	Yes - both	both are modeled; Proportion of infections that develop atovaquone resistance	No	No	No	Berkley Madonna	Yes	No	Yes - Sensitivity analysis	Intervention	Disease	large-scale use of A-P compared to dihydroartemisinin-piperaquine ACT for mass drug administration and/or treatment of P. falciparum malaria, with and without adjunctive primaquine (PQ) and long-lasting insecticide-treated bed nets (LLIN)	For malaria elimination,atovaquone-proguanil (A-P) for mass drug admin or treatment of symptomatic cases should be avoided.
211	10.12988/ams.2014.43197	NA	2-s2.0-84900519565	Mwanga G.G., Haario H., Nannyonga B.K.	Optimal control of malaria model with drug resistance in presence of parameter uncertainty	Applied Mathematical Sciences	FIN;UGA	2014	Plasmodium falciparum	Parasitic	No	Antimalarial	Not specified	Vector	Human	Theoretical	Community - Endemic population	Not specified	Not specified	Not specified	Epidemiological	Literature	Theoretical	Compartmental	Deterministic	ODEs; deterministic; MCMC simulations	Yes - Theoretical cost effectiveness equations	Yes - Sensitive and resistant	Yes - cost of resistance	Estimated based on reference	No - transmitted only	NA	No	No	No	Not described	No	No	Yes - Sensitivity analysis	Intervention	Disease	insecticide treated nets (ITNs); administration of artemisinin based combination therapy (ACT); indoor residual sprays (IRS)	model presentation
212	10.7448/IAS.17.1.19164	25491351	2-s2.0-84959184452	Nichols B.E., Sigaloff K.C.E., Kityo C., Hamers R.L., Baltussen R., Bertagnolio S., Jordan M.R., Hallett T.B., Boucher C.A.B., Rinke De Wit T.F., Van De Vijver D.A.M.C.	Increasing the use of second-line therapy is a cost-effective approach to prevent the spread of drug-resistant HIV: A mathematical modelling study	Journal of the International AIDS Society	CHE;GBR;NLD;UGA;USA	2014	HIV (Human Immunodeficiency Virus)	Viral	No	Antiretroviral	Not specified	Sexual/Bloodborne	Human	Theoretical based on real	Community - Endemic population	African	Uganda	Kampala	Epidemiological	Literature	Theoretical	Compartmental	Deterministic	ODEs; deterministic;	Yes - cost effectiveness analysis	Yes - Sensitive and resistant	Not modeled	NA	Yes - both	both are modeled	No	Yes - Disease stage, behavior	No	Not described	No	No	Yes - Sensitivity analysis	Intervention	Disease	(1) introduction of pre-therapy genotyping; (2) doubling use of second-line treatment to 80% (50 90%) of patients with confirmed virological failure on first-line ART; and (3) increasing viral load monitoring from yearly to twice yearly.	Increasing use of second-line treatment to all patients with confirmed failure on first-line therapy is a cost-effective approach to reduce TDR.
213	10.1097/01.aids.0000433239.01611.52	23921620	2-s2.0-84892373623	Nichols B.E., Sigaloff K.C.E., Kityo C., Mandaliya K., Hamers R.L., Bertagnolio S., Jordan M.R., Boucher C.A.B., Wit T.F.R.D., Vijver D.A.M.C.V.D.	Averted HIV infections due to expanded antiretroviral treatment eligibility offsets risk of transmitted drug resistance: A modeling study	AIDS	CHE;KEN;NLD;UGA;USA	2014	HIV (Human Immunodeficiency Virus)	Viral	No	Antiretroviral	Not specified	Sexual/Bloodborne	Human	Real	Community - Endemic population	African	Uganda - Kenya	Kampala - Mombasa	Clinical - Epidemiological	Primary data	Both	Compartmental	Deterministic	ODEs; deterministic;4 sexual activity groups; disease progression stratified; multiple types resistance	No	Yes - Sensitive and resistant	Yes - cost of resistance	Primary - based on study data	Yes - both	both are modeled	No	Yes - Disease stage, behavior	No	Not described	yes	No	Yes - Sensitivity analysis	Intervention	Disease	expansion of antiretroviral treatment eligibility	Averted HIV infections due to the expansion of antiretroviral treatment eligibility offset the risk of transmitted drug resistance, as defined by more infections averted than TDR gained.
214	10.3934/mbe.2014.11.971	NA	2-s2.0-84896966677	Raimundo S.M., Yang H.M., Venturino E.	Theoretical assessment of the relative incidences of sensitive and resistant tuberculosis epidemic in presence of drug treatment	Mathematical Biosciences and Engineering	BRA;ITA	2014	Mycobacterium tuberculosis	Bacterial	No	Antibacterial	Multi-drug resistant TB (resistance to at least 2 of the following: Isoniazid, Rifampin, Pyrazinamide, Ethambutol, Streptomycin)	Aerosol/Respiratory	Human	Theoretical	Community - Endemic population	Not specified	Not specified	Not specified	Epidemiological	Literature	Theoretical	Compartmental	Deterministic	ODEs; deterministic SLI model	No	Yes - Sensitive and resistant	Yes - cost of resistance - difference transmission rates	Assumed - variable	Yes - both	both are modeled	No	No	No	Not described	No	No	No	Predictive	NA	NA	the effective reproductive number is composed of two critical values, relative reproductive number for drug-sensitive and drugresistant strains
215	10.1186/1475-2875-13-206	24885824	2-s2.0-84904258485	Ruiz D., Brun C., Connor S.J., Omumbo J.A., Lyon B., Thomson M.C.	Testing a multi-malaria-model ensemble against 30 years of data in the Kenyan highlands	Malaria Journal	COL;FRA;GBR;USA	2014	Plasmodium falciparum	Parasitic	No	Antimalarial	Chloroquine	Vector	Human	Both	Community - Endemic population	African	Kenya	Kericho, Western Kenya	Epidemiological - climate	Primary data	Published	Compartmental	Deterministic	Four malaria model ensemble; ODEs	No	No - Sensitive strain, but with decreasing sensitivity to drugs over time	Not modeled	NA	No - not distinguished	NA	No	No	No	Scilab® 5.3. Codes developed for the analyses are available upon request	Yes - Partial	No	No	Methodological	NA	NA	Long-term changes in climatic conditions and non-linear changes in the mean duration of host’sinfectivity are synergistically driving the increasing incidence of P. falciparum malaria in the Kenyan highlands.
216	10.1093/ofid/ofu073	25734143	2-s2.0-84943381146	Shrestha S., Knight G.M., Fofana M., Cohen T., White R.G., Cobelens F., Dowdy D.W.	Drivers and trajectories of resistance to new first-line drug regimens for tuberculosis	Open Forum Infectious Diseases	GBR;NLD;USA	2014	Mycobacterium tuberculosis	Bacterial	No	Antibacterial	Not specified theoretical AB; rifampin used as model	Aerosol/Respiratory	Human	Theoretical	Community - Endemic population	Not specified	Not specified	Not specified	Epidemiological	Literature	Theoretical	Compartmental	Deterministic	ODEs; deterministic modified SLI model	No	Yes - DSTB and DRTB	Yes - transmission fitness	Primary - Calibrated such that Mycobacterium tuberculosis would achieve similar level of drug resistance (4%) at 50 years as is currently seen with MDR-TB after 50 years of treatment with rifampin	Yes - both	both are modeled	No	No	No	Not described	yes	No	Yes - Sensitivity analysis	Predictive	Disease	launch of a new drug regimen	Short-term surveillance cannot predict long-term drug resistance trends after launch of novel firstline TB regimens
217	10.1016/j.jtbi.2014.05.023	24878110	2-s2.0-84902306156	Trauer J.M., Denholm J.T., McBryde E.S.	Construction of a mathematical model for tuberculosis transmission in highly endemic regions of the Asia-pacific	Journal of Theoretical Biology	AUS	2014	Mycobacterium tuberculosis	Bacterial	No	Antibacterial	Multi-drug resistant TB (resistance to at least 2 of the following: Isoniazid, Rifampin, Pyrazinamide, Ethambutol, Streptomycin)	Aerosol/Respiratory	Human	Theoretical	Community - Endemic population	Western Pacific	Not specified	Not specified	Epidemiological	Literature	Theoretical	Compartmental	Deterministic	ODEs; deterministic modified SLI model; 10 compartment	No	Yes - DSTB and DRTB	Yes - varying the relative fitness between zero and one.	Assumed - variable	Yes - both	the number of new incident cases of MDR-TB that occur as the result of de novo resistance mutation exceeds the number due to transmission of MDR-TB	Yes - allow coexistence of the two strains	No	No	Not described	Yes - Partial	No	Yes - Sensitivity analysis	Methodological	Disease	NA (Includes diagnosis and treatment as part of model but not interventions)	Community transmission to MDR-TB incidence contributes markedly more to MDR-TB burden than resistance amplification under our model structure.
218	10.1073/pnas.1310043111	24550476	2-s2.0-84895836265	Van Bunnik B.A.D., Ssematimba A., Hagenaars T.J., Nodelijk G., Haverkate M.R., M. Bonten M.J., Hayden M.K., Weinstein R.A., Bootsma M.C.J., De Jong M.C.M.	Small distances can keep bacteria at bay for days	Proceedings of the National Academy of Sciences of the United States of America	GBR;NLD;USA	2014	Campylobacter, Escherichia coli in chickens; Enterococci (VRE) in humans	Bacterial	Yes	Antibacterial	Vancomycin	Oral; Direct contact	Hum-Anim- Poultry	Both	Experimental animal ; Hospital ICU	Americas	USA	Chicago, IL: MICU of Rush University Medical Center	Clinical - Epidemiological	Primary data	Published	Diffusion model	Deterministic	Partial differential equations; transmission diffusion model between environment and animals	No	No - VRE transmission only	Not modeled	NA	No - transmitted only	NA	No	No	No	Not described	Yes	No	No	Predictive	NA	NA	impact of control strategies against indirect transmission can be assessed using our model by estimating the control measures' effects on the diffusion coefficient and the pathogen decay rate.
219	10.1534/genetics.114.171538	25313129	2-s2.0-84915821642	Worby C.J., Chang H.-H., Hanage W.P., Lipsitch M.	The distribution of pairwise genetic distances: A tool for investigating disease transmission	Genetics	USA	2014	MRSA (Methicilin Resistant Staphylococcus Aureus) - Strain ST2371	Bacterial	Yes	Antibacterial	Methicillin	Direct Contact: Nosocomial	Human	Real	Hospital	European	UK	Cambridge	Clinical - genomic	Primary data	Published	Statistical	Deterministic	Poisson approximation	No	No - MRSA transmission modeled only	Not modeled	NA	No - transmitted only	NA	No	No	No	R package “seedy” version 0.1; Outbreaker’ R package; ‘seqTrack’ implemented in the ‘adegenet’ package	Yes - Partial	No	Yes - Sensitivity analysis	Methodological	NA	NA	"Our study sheds light on the accumulation of mutations in a pathogen during an epidemic and provides tools to investigate transmission dynamics, avoiding the intensive computation necessary in many existing methods."
220	10.1145/2627736	NA	2-s2.0-84911482711	Xu J., Vidyashankar A., Nielsen M.K.	Drug resistance or re-emergence? Simulating equine parasites	ACM Transactions on Modeling and Computer Simulation	USA	2014	General parasites	Parasitic	No	Anthelminthics	Avermectins	Direct Contact	Animal - Horses	Theoretical	Agricultural - Equine	European	Denmark	Farms represented all geographic regions (counties) of Denmark.	Clinical - Epidemiological	Literature	Theoretical	Statistical	Stochastic	stochastic; negative binomial integer-valued GARCH (NBINGARCH) model [Zhu 2011]	No	Yes - 2 alleles, resistant (R) and susceptible (S)	Yes - F1 SS, F1 RR, and F1 SR represent the fitness of these genotypes under drug selection pressure	Primary - Determined by an optimization-based calibration procedure to primary data	Yes - both	evolution of resistant gene frequency across time	No	Yes - age, gender, and farm size	No	MATLAB; Industrial Strength COMPASS (ISC) [Xu et al. 2010], a fast and rigorous OvS solver designed for discrete decision variables with deterministic constraints	No	No	Yes - Sensitivity analysis	Predictive	AMR	Selective therapy	tradeoff between drug resistance and re-emergence. More importantly, the article identifies the importance of the parasite fitness parameter vector and its role in drug resistance.
221	10.1155/2015/828461	NA	2-s2.0-84937013036	Agusto F.B., Cook J., Shelton P.D., Wickers M.G.	Mathematical Model of MDR-TB and XDR-TB with Isolation and Lost to Follow-Up	Abstract and Applied Analysis	USA	2015	Mycobacterium tuberculosis	Bacterial	No	Antibacterial	Multi-drug resistant (MDR) TB (resistance to at least 2 of the following: Isoniazid, Rifampin, Pyrazinamide, Ethambutol, Streptomycin) and XDR-TB (isoniazid, rifampin, fluoroquinolone, and 1 injectable 2nd line drug:amikacin, kanamycin, capreomycin)	Aerosol/Respiratory	Human	Theoretical	Community - Endemic population	Not specified	Not specified	Not specified	Epidemiological	Literature	Theoretical	Compartmental	Deterministic	ODEs; deterministic modified SLI model; compartments for those lost to follow-up or isolated	No	Yes - Sensitive, MDR,and XDR	Yes - transmission fitness	Assumed - that 𝛽𝑋 < 𝛽𝑀 < 𝛽𝑇	No - transmitted only	NA	No	No	No	Not described	No	No	Yes - Sensitivity analysis	Methodological	AMR	Isolation	increase in isolation rate leads to a decrease in the total number of individuals who are lost to follow-up.
222	10.7554/eLife.10559	26393685	2-s2.0-84947220225	Colijn C., Cohen T.	How competition governs whether moderate or aggressive treatment minimizes antibiotic resistance	eLife	GBR;USA	2015	General bacteria	Bacterial	No	Antibacterial	Not specified	Not specified	Human	Theoretical	Community - Endemic population	Not specified	Not specified	Not specified	Epidemiological	Literature	Theoretical	Compartmental	Deterministic	ODEs; within individual hosts and spreading in a community of individuals	No	Yes - Sensitive and resistant	Yes - transmission fitness	Assumed - range	Yes - both	both are modeled	Yes - coinfection possible	No	Yes	matlab’s nonlinear solver, fsolve; (DAPC, in the adegenet package in R)	No	No	Yes - Sensitivity analysis	Intervention	AMR	High vs low dose	the magnitude of effective competition between resistant and sensitive strains determines whether an aggressive approach or moderate approach minimizes the burden of resistance in the population
223	10.1093/jac/dkv249	26338047	2-s2.0-84949574795	Deeny SR, Worby CJ, Tosas Auguet O, Cooper BS, Edgeworth J, Cookson B, Robotham JV	Impact of mupirocin resistance on the transmission and control of healthcare-associated MRSA.	Journal of Antimicrobial Chemotherapy	GBR;USA; THA	2015	MRSA (Methicilin Resistant Staphylococcus Aureus)	Bacterial	No	Antibacterial	Muriprocin	Direct Contact: Nosocomial	Human	Real	Hospital	European	UK	two acute tertiary hospitals within Guy’s and St Thomas’ NHS Foundation Trust (GSTT). This was a subset of a larger dataset collected from inpatients and outpatients in GSTT and King’s College Hospital and Lewisham NHS Foundation Trusts and community patients in Southwark, Lambeth and Lewisham London boroughs.	Clinical - Epidemiological	Primary data	Both	Individual based model	Stochastic	stochastic, dynamic, individual-based model of MRSA transmission in a whole hospital	No	Yes - Sensitive and resistant	Yes - study estimates the impact of mupirocin resistance on fitness in clinical settings	Primary - fitness cost associated with MupR in MRSA strains	No - transmitted only	NA	Yes - coexistence	No	No	programmed in C++ and run on a SLURM cluster	Yes	No	Yes - Sensitivity analysis	Intervention	AMR	Muriprocin MRSA control strategies	simulations, even under conservative estimates of relative transmissibility, we see long-term increases in the prevalence of MupR given ‘universal’ use.
224	10.1016/j.mbs.2014.12.005	25640874	2-s2.0-84976258326	Fatmawati, Tasman H.	An optimal control strategy to reduce the spread of malaria resistance	Mathematical Biosciences	IDN	2015	Plasmodium falciparum	Parasitic	No	Antimalarial	Not specified	Vector	Human	Theoretical	Community - Endemic population	Not specified	Not specified	Not specified	Epidemiological	Literature	Theoretical	Compartmental	Deterministic	ODEs; deterministic;	No	Yes - Sensitive and resistant	Yes - different reproductive ratios	Estimated based on reference	No - transmitted only	NA	No	No	No	Not described	No	No	No	Predictive	Disease	Mass treatment, larvacide, insecticide	mass treatment is more important than insecticide during outbreak, although the implementtion cost of the mass treatment > insecticide
225	10.1016/j.amc.2014.09.117	NA	2-s2.0-84912569548	Forouzannia F., Gumel A.	Dynamics of an age-structured two-strain model for malaria transmission	Applied Mathematics and Computation	CAN;USA	2015	Plasmodium falciparum	Parasitic	No	Antimalarial	Not specified	Vector	Human	Theoretical	Community - Endemic population	Not specified	Not specified	Not specified	Epidemiological	Literature	Theoretical	Compartmental	Deterministic	age-structured deterministic ODEs	No	Yes - Sensitive and resistant	Yes - Fitness cost	Estimated based on reference	No - transmitted only	NA	No	Yes - age-structured	No	Not described	No	No	Yes - Sensitivity analysis	Methodological	Disease	NA (drug as part of model)	Developing a model for assessing the impact of anti-malaria drugs on the transmission dynamics of malaria
226	NA	25690140	2-s2.0-84942934052	Fresnadillo-Martínez MJ1, García-Merino E, García-Sánchez E, Martín-del Rey Á, Rodríguez-Encinas Á, Rodríguez-Sánchez G, García-Sánchez JE.	[Prevention of an outbreak of Acinetobacter baumannii in intensive care units: study of the efficacy of different mathematical methods	Revista española de quimioterapia : publicación oficial de la Sociedad Española de Quimioterapia	ESP	2015	Acinetobacter baumannii	Bacterial	Yes	Antibacterial	Not specified	Direct Contact: Nosocomial	Human	Theoretical	Hospital	Not specified	Not specified	Not specified	Clinical - Epidemiological	Literature	Theoretical	Compartmental	Stochastic	mathematical model based on cellular automaton	No	No - resistant only	Not modeled	NA	No - transmitted only	NA	No	No	No	Not described	No	No	Yes - Sensitivity analysis	Intervention	Disease	contact ration; decolonization	dynamics of the A. baumannii outbreak slows down if the number of patients per nurse and doctor decreases; environmental decontamination does not significantly reduces the number of colonized patients.
227	10.1016/j.mbs.2015.02.007	25726716	2-s2.0-84926060787	Gao D., Lietman T.M., Porco T.C.	Antibiotic resistance as collateral damage: The tragedy of the commons in a two-disease setting	Mathematical Biosciences	USA	2015	Streptococcus pneumoniae and Chlamydia trachomatis	Bacterial	No	Antibacterial	Macrolides (Azithromycin)	Direct Contact	Human	Theoretical	Community - Endemic population	Not specified	Not specified	Not specified	Epidemiological	Literature	Theoretical	Compartmental	Deterministic	ODEs; SIS model	No	Yes - Sensitive and resistant	Yes - variable transmission rates	Assumed - theoretical (no numerical rates)	No - transmitted only	NA	Yes - dually infected	No	No	Not described	No	No	No	Predictive	Disease	NA (drug as part of model)	individual and social incentive to use antibiotics may show disaccord under mass treatment if the restriction on the transmission ability of the dually infected people is removed, or drug resistant infection is worse than drug sensitive infection, or the uninfected state has a comparative disutility over the infected states.
228	10.1155/2015/638074	25821510	2-s2.0-84925310742	Gao X., Pan Q., He M.	Transmission dynamics of resistant bacteria in a predator-prey system	Computational and Mathematical Methods in Medicine	CHN	2015	General bacteria	Bacterial	No	Antibacterial	Not specified	Direct Contact: Nosocomial	Animal	Theoretical	Agricultural - Farming/Community	Not specified	Not specified	Not specified	Epidemiological	Literature	Theoretical	Compartmental	Deterministic	ODEs, deterministic; S and I animals and humans	No	Yes - Sensitive and resistant	Not modeled	NA	No - de novo resitance only	NA	No	No	No	Not described	No	No	Yes - Sensitivity analysis	Predictive	NA	NA (other than drug itself)	proper control of the amount of antibiotics used in feed for food animals is extremely necessary.
229	10.1017/ice.2014.12	25627757	2-s2.0-84922772440	Gidengil CA1, Gay C2, Huang SS3, Platt R4, Yokoe D5, Lee GM6.	Cost-effectiveness of strategies to prevent methicillin-resistant Staphylococcus aureus transmission and infection in an intensive care unit.	Infection Control and Hospital Epidemiology	USA	2015	MRSA (Methicilin Resistant Staphylococcus Aureus)	Bacterial	Yes	Antibiotic	Methicillin	Direct Contact: Nosocomial	Human	Theoretical	Hospital	Americas	USA	Not specified	Epidemiological	Literature - Publications and theoretical	Public	Microsimulation model	Stochastic	Markov microsimulation model	Yes - cost effectiveness analysis	No - MRSA only	Not modeled	NA	No - transmitted only	NA	No	No	No	TreeAge Pro (TreeAge Software Inc. 2014, Williamstown, MA)	Yes - Partial	No	Yes - Sensitivity analysis	Intervention	AMR	strategies to standard precautions using a hospital perspective: (1) active surveillance cultures (ASC); (2) ASC plus selective decolonization; (3) universal contact precautions (UCP); (4) universal chlorhexidine gluconate (CHG) baths; (5) universal decolonization; (6) UCP + CHG baths; and (7) UCP + decolonization.	Universal decolonization is cost-saving, preventing 44% of cases of MRSA colonization and 45% of cases of MRSA infection.
230	10.1371/journal.pone.0126267	25938501	2-s2.0-84929094251	Gilbert JA, Long EF, Brooks RP, Friedland GH, Moll AP, Townsend JP, Galvani AP, Shenoi SV	Integrating Community-Based Interventions to Reverse the Convergent TB/HIV Epidemics in Rural South Africa.	PLoS ONE	USA;ZAF	2015	Mycobacterium tuberculosis/HIV	Bacterial - Viral	No	Antibacterial	Multi-drug resistant (MDR) TB (resistance to at least 2 of the following: Isoniazid, Rifampin, Pyrazinamide, Ethambutol, Streptomycin) and XDR-TB (isoniazid, rifampin, fluoroquinolone, and 1 injectable 2nd line drug:amikacin, kanamycin, capreomycin)	Aerosol/Respiratory	Human	Theoretical based on real	Community - Endemic population	African	South Africa	rural areas	Clinical - Epidemiological	Literature	national records	Compartmental	Deterministic	ODEs; drug-sensitive TB, MDR-TB, and XDR-TB, including acquired and amplified drug resistance,	No	Yes - sensitive TB , MDR TB, xdr tb.	Yes - strain fitness modeled	Primary - parameterized from clinical and epidemiological data	Yes - acquired and amplified resistance	parameterized from clinical and epidemiological data	No	Yes - HIV status, TB/HIV coinfection	No	Not described	Yes	Yes	Yes - Sensitivity/Uncertainty analysis	Intervention	Both	Community-Based Integrated Intensified Case Finding (CICF); GeneXpert; MDR-TB Treatment Decentralization; MDR-TB Treatment Decentralization; Improved First-line TB Therapy Cure Rate; Isoniazid Preventive Therapy (IPT); Expansion of ART Coverage.	TB/HIV epidemics in South Africa were most effectively curtailed by simultaneously implementing interventions that integrated community-based TB/HIV control strategies and targeted drug-resistant TB
231	10.1371/journal.pone.0140960	26485437	2-s2.0-84949309288	Haverkate M.R., Dautzenberg M.J.D., Ossewaarde T.J.M., Van Der Zee A., Den Hollander J.G., Troelstra A., Bonten M.J.M., Bootsma M.C.J.	Within-host and population transmission of blaOXA-48 in K. pneumoniae and E. coli	PLoS ONE	NLD	2015	Klebsiella pneumoniae; Escherichia coli (K. pneumoniaeOXA-48, E. coliOXA-48)	Bacterial	Yes	Antibacterial	Carbapenems (meropenem or imipenem)	Direct Contact	Human	Theoretical based on real	Hospital	European	Netherlands	Maasstad hospital, Rotterdam	Clinical - Epidemiological	Primary data	Hospital records	Compartmental	Deterministic	ODEs; deterministic;	No	No - resistant only	Not modeled	NA	No - de novo resitance only	NA	Yes - coinfection possible	No	No	SPSS (IBM SPSS Statistics, Version 20) and Mathematica	Yes	No	Yes - Sensitivity analysis	Intervention	Disease	NA	Unlikely that phenotypically susceptible E. coliOXA-48 will contribute significantly to the spread of blaOXA-48 plasmid
232	10.1371/journal.pone.0133202	26181042	2-s2.0-84941313196	Hui B.B., Ryder N., Su J.-Y., Ward J., Chen M.Y., Donovan B., Fairley C.K., Guy R.J., Lahra M.M., Law M.G., Whiley D.M., Regan D.G.	Exploring the benefits of molecular testing for gonorrhoea antibiotic resistance surveillance in remote settings	PLoS ONE	AUS	2015	Neisseria gonorrhoeae	Bacterial	No	Antibacterial	Ciprofloxacin	Sexual	Human	Theoretical	Community - Endemic population	Western Pacific	Australia	remote indigenous population	Epidemiological	Literature	Theoretical	Individual based model	Stochastic	model tracks age, gender, location, gonorrhoea infection status and sexual behaviour on a daily basis, while population mobility is captured based on census data	No	Yes - Sensitive and resistant	Not modeled	NA	No - transmitted only	NA	Yes - coinfection possible	Yes - one larger centre and four small satellite communities; Age structured; gender, sexual behavior	No	Not described	Yes	No	No	Intervention	AMR	Molecular resistance testing	Molecular tests have the potential to provide more timely warning of the emergence of gonorrhoea AMR.
233	10.1016/S2213-2600(15)00458-0	26597127	2-s2.0-84947313147	Kendall E.A., Fofana M.O., Dowdy D.W.	Burden of transmitted multidrug resistance in epidemics of tuberculosis: A transmission modelling analysis	The Lancet Respiratory Medicine	USA	2015	Mycobacterium tuberculosis	Bacterial	No	Antibacterial	Multi-drug resistant TB (resistance to at least 2 of the following: Isoniazid, Rifampin, Pyrazinamide, Ethambutol, Streptomycin)	Aerosol/Respiratory	Human	Theoretical based on real	Community - Endemic population	Not specified	Not specified	Not specified	Epidemiological	Primary data	national TB notification data	Compartmental	Deterministic	Deterministic; Bayesian estimates	No	Yes - Sensitive, MDR TB	Yes - variable levels of fitness modeled in sensitivity analysis	Estimated based on reference	Yes - both	model allows for treatment-related acquisition and person-to-person transmission of resistance	No	No	No	R (R package PBSddeSolve)	Yes	No	Yes - Sensitivity analysis	Explicative	Disease	NA (drug as part of model)	vast majority of incident MDR-TB resulting from transmission rather than new treatment-related acquisition
234	10.1093/cid/civ579	26409276	2-s2.0-84943394562	Knight G.M., Colijn C., Shrestha S., Fofana M., Cobelens F., White R.G., Dowdy D.W., Cohen T.	The Distribution of Fitness Costs of Resistance-Conferring Mutations Is a Key Determinant for the Future Burden of Drug-Resistant Tuberculosis: A Model-Based Analysis	Clinical Infectious Diseases	GBR;NLD;USA	2015	Mycobacterium tuberculosis	Bacterial	No	Antibacterial	Multi-drug resistant TB (resistance to at least 2 of the following: Isoniazid, Rifampin, Pyrazinamide, Ethambutol, Streptomycin)	Aerosol/Respiratory	Human	Theoretical	Community - Endemic population	Not specified	Not specified	Not specified	Epidemiological	Literature	Theoretical	Compartmental	Both: Deterministic and stochastic	ODEs; modified SLI model; Both a deterministic and stochastic version	No	Yes - Sensitive, MDR TB	Yes - variable fitness costs of drug resistance conferring mutations	Primary - were fitted to longitudinal inpatient and community-based surveillance data	Yes - both	both are modeled	No	No	No	R	No	No	Yes - Sensitivity analysis	Predictive	NA	NA	differences in the fitness costs associated with drug resistance–conferring mutations are a key determinant of the future burden of drug-resistant tuberculosis
235	10.1098/rstb.2014.0306	25918446	2-s2.0-84928693900	Kunkel A., Colijn C., Lipsitch M., Cohen T.	How could preventive therapy affect the prevalence of drug resistance? Causes and consequences	Philosophical Transactions of the Royal Society B: Biological Sciences	GBR;USA	2015	Non specific	Not specified	No	NS	Not specified	Not specified	Human	Theoretical	Community - Endemic population	Not specified	Not specified	Not specified	Epidemiological	Literature	Theoretical	Compartmental	Deterministic	ODEs; deterministic ; SLITR model	No	Yes - Sensitive, MDR TB	Yes - different transmission rates	Assumed - theoretical (no numerical rates)	No - de novo resitance only	NA	No	No	No	R package deSolve	No	No	No	Predictive	Disease	Preventative therapy	complexity of the relationship between PT and drug resistance in the population
236	10.2471/BLT.15.154492	26549907	2-s2.0-84946226154	Lin H.-H., Wang L., Zhang H., Ruan Y., Chin D.P., Dye C.	Tuberculosis control in china: Use of modelling to develop targets and policies [Lutte contre la tuberculose en Chine: Utiliser la modélisation pour établir des objectifs et des politiques] [El control de la tuberculosis en China: El uso de modelos para desarrollar objetivos y políticas]	Bulletin of the World Health Organization	CHE;CHN;TWN	2015	Mycobacterium tuberculosis	Bacterial	No	Antibacterial	Multi-drug resistant TB (resistance to at least 2 of the following: Isoniazid, Rifampin, Pyrazinamide, Ethambutol, Streptomycin)	Aerosol/Respiratory	Human	Theoretical based on real	Community - Endemic population	Western Pacific	China	Not specified	Epidemiological	Literature	Theoretical	Compartmental	Deterministic	ODEs; deterministic modified SLI model	No	Yes - Sensitive, MDR TB	Not modeled	NA	Yes - both	both are modeled	No	No	No	Not described	Yes	No	Yes - Uncertainty analysis	Intervention	Both	Shifting care from chinese CDC to public hospitals; increasing number of patients treated; new drug regimen; better adherence	shift of patients from tuberculosis dispensaries to designated hospitals is likely to hamper efforts at tuberculosis control if cure rates in the designated hospitals cannot be maintained at a high level.
237	10.1098/rstb.2014.0342	25918447	2-s2.0-84928680067	Mitchell PK, Lipsitch M, Hanage WP	Carriage burden, multiple colonization and antibiotic pressure promote emergence of resistant vaccine escape pneumococci	Philosophical Transactions Royal Society London B Biological Sciences	USA	2015	Streptococcus pneumoniae	Bacterial	Yes	Antibiotic	Not specified	Direct Contact/Oral	Human	Theoretical	Community - Endemic population	Americas	USA	Not specified	Epidemiological	Literature - Publications and theoretical	Theoretical	Compatmental	Stochastic	series of stochastic simulations using the adaptive tau-leaping method	No	Yes -3 strains; may be colonized either by a single strain or any combination of two strains	Yes - variable, theoretical	Assumed - alternative scenario in which the two resistant strains are given a lower relative fitness, resulting in the resistant strains being less likely to transmit	No - transmitted only	NA	Yes	No	No	R through the ‘adaptivetau’ package	Yes - Partial	No	No	Intervention	Both	Antibiotics, Vaccine	The strategy of vaccinating against the serotypes associated with the most worrisome pneumococcal lineages has indeed proved successful, but the plasticity of the pneumococcus necessitates continued vigilance to monitor for emerging variants
238	10.1371/journal.pcbi.1004340	26110266	2-s2.0-84953301055	Obolski U., Stein G.Y., Hadany L.	Antibiotic Restriction Might Facilitate the Emergence of Multi-drug Resistance	PLoS Computational Biology	ISR	2015	General bacteria	Bacterial	Yes	Antibacterial	Not specified	Direct Contact: Nosocomial	Human	Theoretical	Community - Endemic population	Eastern Mediterranean Region	Israel	Rabin medical center,	Clinical - Epidemiological	Literature	Theoretical	Compartmental	Deterministic	ODEs	No	Yes - strains resistant only to one antibiotic, resistant to both antibiotics i and j	Not modeled	NA	Yes - emergence of triple resistance; tranmitted resistance	both are modeled	No	No	No	Not described	Yes - Partial	No	Yes - Sensitivity analysis	Predictive	AMR	restrictive AB use	A broader usage of a formerly restricted drug can sometimes lead to a decrease in the emergence of bacteria resistant to all drugs.
239	10.1098/rsbl.2015.0783	26601680	2-s2.0-84983283867	Park A.W., Haven J., Kaplan R., Gandon S.	Refugia and the evolutionary epidemiology of drug resistance	Biology Letters	FRA;USA	2015	General parasites	Parasitic	No	Anthelminthics	Not specified	Not specified	Animal	Theoretical	Agricultural - Farming	Not specified	Not specified	Not specified	Theoretical	Literature	Theoretical	Compartmental	Deterministic	ODEs; deterministic;	No	Yes - Sensitive and resistant	Yes - Typically, b1 b2 bT2 bT1 such that drug-susceptible strain 1 may be considered a specialist (high fitness in untreated hosts, lowfitness in treated hosts) and drug-resistant strain 2 may be considered a generalist (intermediate fitness in the two host environments).	Assumed - theoretical (no numerical rates)	No - transmitted only	NA	No	No	No	R code	No	No	No	Methodological	AMR	Refugia (leaving an untreated population)	refugia may lead to complex effects on the prevalence and frequency of resistance
240	10.1093/cid/civ710	26449939	2-s2.0-84946115985	Pitzer V.E., Feasey N.A., Msefula C., Mallewa J., Kennedy N., Dube Q., Denis B., Gordon M.A., Heyderman R.S.	Mathematical modeling to assess the drivers of the recent emergence of typhoid fever in Blantyre, Malawi	Clinical Infectious Diseases	GBR;MAL;USA	2015	Salmonella enterica serovar Typhi - H58 Haplotype	Bacterial	No	Antibacterial	Not specified	Oral	Human	Theoretical based on real	Hospital - Community	African	Malawi	Queen Elizabeth Central Hospital, Blantyre	Clinical - Epidemiological - Demographic	Primary data	Both	Compartmental	Deterministic	ODEs; deterministic; SIR model	No	Yes - Sensitive and resistant	Yes - modeled a possible increase in fitness	Assumed - theoretical (no numerical rates)	No - de novo resitance only	NA	No	No	No	MATLAB	Yes	No	Yes - Sensitivity analysis	Explicative	NA	NA	Our results suggest that an increase in the transmissibility of typhoid due to the emergence of drug resistance associated with the H58 haplotype may help to explain recent outbreaks of typhoid in Malawi and similar settings in Africa.
241	10.1371/journal.pone.0131438	26132584	2-s2.0-84940978210	Sachdeva K.S., Raizada N., Gupta R.S., Nair S.A., Denkinger C., Paramasivan C.N., Kulsange S., Thakur R., Dewan P., Boehme C., Arinaminpathy N.	The potential impact of up-front drug sensitivity testing on India's epidemic of multi-drug resistant tuberculosis	PLoS ONE	CHE;GBR;IND	2015	Mycobacterium tuberculosis	Bacterial	No	Antibacterial	Multi-drug resistant TB (resistance to at least 2 of the following: Isoniazid, Rifampin, Pyrazinamide, Ethambutol, Streptomycin)	Aerosol/Respiratory	Human	Theoretical based on real	Community - Endemic population	South-East Asia	India	Not specified	Epidemiological - Demographic	Literature	Theoretical	Compartmental	Deterministic	ODEs	No	Yes - Sensitive, MDR TB	Yes - different transmission rates	Primary - from data	No - transmitted only	NA	No	No	No	Matlab, version R2013a.	Yes	No	Yes - Sensitivity analysis	Intervention	AMR	major national scale-up of rapid DST	early interventions could contribute to controlling the transmission of MDR-TB
242	10.5588/ijtld.15.0158	26260835	2-s2.0-84939147270	Suen S.-C., Bendavid E., Goldhaber-Fiebert J.D.	Cost-effectiveness of improvements in diagnosis and treatment accessibility for tuberculosis control in India	International Journal of Tuberculosis and Lung Disease	USA	2015	Mycobacterium tuberculosis	Bacterial	No	Antibacterial	Multi-drug resistant TB (resistance to at least 2 of the following: Isoniazid, Rifampin, Pyrazinamide, Ethambutol, Streptomycin)	Aerosol/Respiratory	Human	Theoretical based on real	Community - Endemic population	South-East Asia	India	Not specified	Epidemiological - Demographic	Literature	Theoretical	Microsimulation model	Stochastic	Stochastic microsimulation model	Yes - cost effectiveness analysis	Yes - Sensitive, MDR TB	Not modeled	NA	Yes - both	both are modeled	No	No	No	MATLAB, 2014b	Yes	Yes	Yes - Sensitivity/Uncertainty analysis	Intervention	AMR	Rapid diagnostic systems, such as Xpertw MTB/RIF for tuberculosis (TB) diagnosis and drug susceptibility testing (DST), and programs that provide high-quality DOTS anti-tuberculosis treatment to patients in the unregulated private sector (public-private mix [PPM]),	public-private mix [PPM] should be prioritized over Xpert, as private sector engagement is more cost-effective than Xpert alone
243	10.1136/sextrans-2014-051792	25512669	2-s2.0-84930599481	Trecker M.A., Hogan D.J., Waldner C.L., Dillon J.-A.R., Osgood N.D.	Revised simulation model does not predict rebound in gonorrhoea prevalence where core groups are treated in the presence of antimicrobial resistance	Sexually Transmitted Infections	CAN	2015	Neisseria gonorrhoeae	Bacterial	No	Antibacterial	Not specified	Sexual	Human	Theoretical	Community - Endemic population	Not specified	Not specified	Not specified	Epidemiological	Literature	Theoretical	Compartmental	Deterministic	ODEs; risk-stratified SIS model	No	Yes - Sensitive, MDR TB	Not modeled	NA	No - de novo resitance only	NA	No	No	No	Vensim DS	No	No	Yes - Sensitivity analysis	Predictive	NA	NA	Simulation models can be highly sensitive to structural features.
244	10.1038/srep09478	25804674	2-s2.0-84925762423	Wang X., Chen Y., Zhao W., Wang Y., Song Q., Liu H., Zhao J., Han X., Hu X., Grundmann H., Xiao Y., Han L.	A data-driven mathematical model of multi-drug resistant Acinetobacter baumannii transmission in an intensive care unit	Scientific Reports	CHN;NLD	2015	Acinetobacter baumannii	Bacterial	Yes	Antibacterial	Not specified: multi-drug resistant A. baumannii	Direct Contact: Nosocomial	Human	Theoretical based on real	Hospital	Western Pacific	China	Chinese PLA General Hospital, Beijing, China	Clinical - Epidemiological	Primary data	Hospital records	Network model	Stochastic	mean-field and pair-approximation models; network modeling; Stochastic	No	No - resistant only	Not modeled	NA	No - de novo resitance only	NA	No	No	No	R	Yes	No	No	Intervention	AMR	Increased cohorting, increased nurse-patient ratio, environmental cleaning, hand hygeine.	increasing the cohorting rate and nurse-patient ratio are effective interventions for relatively clean environments, while cleaning the environment more frequently and increasing hand washing rate are suitable measures in contaminated environments
245	10.1017/S0950268814002519	25275435	2-s2.0-84929150861	Xiridou M., Soetens L.C., Koedijk F.D.H., Van Der Sande M.A.B., Wallinga J.	Public health measures to control the spread of antimicrobial resistance in Neisseria gonorrhoeae in men who have sex with men	Epidemiology and Infection	NLD	2015	Neisseria gonorrhoeae	Bacterial	No	Antibacterial	Not specified - 3 antibiotics	Sexual	Human	Theoretical based on real	Community - Endemic population	European	Netherlands	Not specified	Epidemiological	Primary data	Theoretical	Compartmental	Deterministic	ODEs; deterministic; risk stratified	No	Yes - Sensitive, MDR TB	Yes - A multiplying factor was used to model a decrease in viral fitness between 5% and 50%	Estimated based on reference (no fitness cost , 20%)	Yes - both	both are modeled	No	No	No	Not described	Yes	No	Yes - Uncertainty analysis	Intervention	AMR	Combination therapy, switching first-line antibiotics according to resistance thresholds, and other control efforts (reduced sexual risk behaviour, increased treatment rate)	Combination therapy and re-treatment of resistant cases with alternative antibiotics could be the most effective strategies to prevent increases in gonorrhoea prevalence due to antimicrobial resistance.
246	10.1097/CCM.0000000000000711	25377019	2-s2.0-84925361778	Ziakas P.D., Zacharioudakis I.M., Zervou F.N., Mylonakis E.	Methicillin-resistant staphylococcus aureus prevention strategies in the ICU: A clinical decision analysis	Critical Care Medicine	USA	2015	MRSA (Methicilin Resistant Staphylococcus Aureus)	Bacterial	Yes	Antibacterial	Methicillin	Direct Contact: Nosocomial	Human	Theoretical	Hospital	Americas	USA	Not specified	Epidemiological	Literature	Theoretical	Probabilistic - decision-tree	Deterministic	decision-analytic model with deterministic and probabilistic analyses.	Yes - cost effectiveness analysis	No - resistant only	Not modeled	NA	No - de novo resitance only	NA	No	No	No	Not described	No	No	Yes - Sensitivity analysis	Intervention	AMR	1) nasal screening and contact precautions of methicillin-resistant Staphylococcus aureus–positive patients; 2) nasal screening, contact precautions, and decolonization (targeted decolonization) of methicillin-resistant Staphylococcus aureus carriers; and 3) universal decolonization without screening	universal decolonization outperforms the other two strategies and is likely to be cost-effective
247	10.1016/j.apm.2015.12.006	NA	2-s2.0-84953455548	Agusto F.B.	Optimal control of methicillin-resistant Staphylococcus aureus transmission in hospital settings	Applied Mathematical Modelling	USA	2016	MRSA (Methicilin Resistant Staphylococcus Aureus)	Bacterial	Yes	Antibacterial	Methicillin	Direct Contact: Nosocomial	Human	Theoretical	Hospital	Not specified	Not specified	Not specified	Epidemiological	Literature	Theoretical	Compartmental	Deterministic	ODEs; deterministic;	No	Yes - HA-MRSA and CA-MRSA strains	Not modeled	NA	No - de novo resitance only	NA	No	No	No	Not described	No	No	Yes - Sensitivity/Uncertainty analysis	Intervention	AMR	Hand washing compliance rate, decolonization rate of health-care workers, environmental contamination rate, hospital admission rates, and the isolation rate	MRSA could be reduced in both patients and health-care workers by applying time-dependent controls on the decontamination rate for health-care workers and on the environmental contamination rate
248	10.1186/s13756-016-0130-7	NA	2-s2.0-84995684262	Nataliya G. Batina, Christopher J. Crnich, David F. Anderson and Dörte Döpfer	Identifying conditions for elimination and epidemic potential of methicillin-resistant Staphylococcus aureus in nursing homes	Antimicrobial Resistance & Infection Control	USA	2016	MRSA (Methicilin Resistant Staphylococcus Aureus): non-USA300, USA300	Bacterial	Yes	Antibacterial	Methicillin	Direct Contact: Nosocomial	Human	Theoretical	LTCF (Nursing homes)	Americas	USA	Wisconsin	Clinical - Epidemiological	Primary data	Nursing home records	Compartmental	Both: Deterministic and stochastic	ODE; deterministic compartmental and stochastic continuous time Markov chain model and was simulated using Gillspie’s algorithm	No	Yes - MRSA, non-USA300 and USA300 MRSA	Not modeled	NA	No - transmitted only	NA	Yes - co-colonization is possible	No	No	R, version	yes	No	Yes - Sensitivity analysis	Intervention	Disease	elimination of intra-facility MRSA cross-transmission; doubling of the strain-specific MRSA clearance rates; elimination of all MRSA-positive admissions ; elimination of a half of MRSA-positive admissions	MRSA elimination from nursing homes, while theoretically possible, was unlikely to be achieved in practice. Decolonization therapy that can sustain higher clearance rates or lower MRSA-positive introductions over years may reduce strain-specific prevalence of MRSA in the facilities, and antibiotic stewardship may contribute to this effort
249	10.1007/s11538-016-0201-1	27670431	2-s2.0-84989952514	Beams A.B., Toth D.J.A., Khader K., Adler F.R.	Harnessing Intra-Host Strain Competition to Limit Antibiotic Resistance: Mathematical Model Results	Bulletin of Mathematical Biology	USA	2016	General bacteria	Bacterial	Yes	Antibacterial	Not specified	Direct Contact: Nosocomial	Human	Theoretical based on real	Community - Endemic population	Not specified	Not specified	Not specified	Epidemiological	Literature	Theoretical	Compartmental	Deterministic	ODEs; deterministic;homogenous mixing	No	Yes - Sensitive and resistant	Yes - cost of resistance	Assumed - theoretical (no numerical rates)	No - transmitted only	NA	Yes - hosts can have dual-strain infections with different strains, but not explicitly modeled the dynamics of intra-host competition or cooperation	No	No	R package version 0.1-8	No	No	No	Predictive	Disease	varying AB dosage	to treat dually infected patients with AB resitant and vulnerable strains: two ways to achieve a particular resistance target: prescribe relatively antibiotics to those infected with an antibiotic-vulnerable strain or give more potent prescriptions to only those patients singly infected with the vulnerable strain
250	10.1016/j.ijpddr.2016.11.002	27915061	2-s2.0-84999854380	Berk Z, Laurenson YCSM, Forbes AB, Kyriazakis I	Modelling the consequences of targeted selective treatment strategies on performance and emergence of anthelmintic resistance amongst grazing calves.	International Journal for Parasitology. Drugs and drug resistnace	AUS;GBR	2016	MRSA (Methicilin Resistant Staphylococcus Aureus)	Bacterial	Yes	Antibacterial	Methicillin	Direct Contact: Nosocomial	Human	Theoretical based on real	Hospital	European	UK, Switzerland	MRSA dynamics in a developed country (UK [12] and Switzerland [36] study estimates were used here) where MRSA data and parameters are more easily readily sourced, and the second is for a hypothetical scenario where the pathogen is more readily transmitted and not as easy to detect	Clinical - Epidemiological	Literature	Theoretical	Compartmental	Deterministic	Discrete event simulation	No	Yes - 2 alleles, resistant (R) and susceptible (S)	Yes - fitness cost	Assumed - theoretical (no numerical rates)	No - de novo resitance only	NA	No	No	No	R	No	No	Yes - Sensitivity analysis	Methodological	AMR	universal screen and isolate; env cleaning; improved contact prec; perfect screening test sensitivity; decolonization	the optimal intervention combination varied depending on the outcome measure and burden setting
251	10.1007/s00285-016-0996-2	27032641	2-s2.0-84962150115	Boëlle PY, Thomas G	Resistance to antibiotics: limit theorems for a stochastic SIS model structured by level of resistance.	Journal of Mathematical Biology	FRA	2016	Streptococcus pneumoniae	Bacterial	Yes	Antibacterial	Not specified	Direct Contact: Nosocomial	Human	Theoretical	Community - Endemic population	Not specified	Not specified	Not specified	Theoretical	Literature	Theoretical	Compartmental	Deterministic	SIS model	No	Yes - Sensitive and resistant	Not modeled	NA	No - de novo resitance only	NA	No	No	No	Not described	No	No	No	Methodological	NA	NA	we prove both a law of large numbers and a central limit theorem for the suitably normalized model as the population size tends to infinity
252	10.1017/ice.2016.168	27609341	2-s2.0-84992415793	Dalben M.D.F., Teixeira Mendes E., Moura M.L., Rahman D.A., Peixoto D., Dos Santos S.A., De Figueiredo W.B., Mendes P.V., Taniguchi L.U., Coutinho F.A.B., Massad E., Levin A.S.	A Model-Based Strategy to Control the Spread of Carbapenem-Resistant Enterobacteriaceae: Simulate and Implement	Infection Control and Hospital Epidemiology	BRA	2016	Enterobacteriaceae, carbapenem-resistant (CRE)	Bacterial	Yes	Antibacterial	Carbapenem	Direct Contact: Nosocomial	Human	Real	Hospital	Americas	Brazil	Sao Paolo	Clinical - Epidemiological - Behavioral	Primary data	Hospital records	Compartmental	Both: Deterministic and stochastic	Modified Ross-Macdonald; Deterministic and stochastic modeling	No	No - resistant only	Not modeled	NA	No - de novo resitance only	NA	No	No	No	Berkeley Madonna, version 8.3.18, software.	Yes	No	Yes - Sensitivity analysis	Intervention	AMR	Hand hygeine, contact precautions.	The model was able to predict the observed outcomes
253	10.1371/journal.pone.0158620	27391094	2-s2.0-84978870573	Dimitrov D.T., Boily M.-C., Hallett T.B., Albert J., Boucher C., Mellors J.W., Pillay D., Van De Vijver D.A.M.C.	How much do we know about drug resistance due to PrEP use? Analysis of experts' opinion and its influence on the projected public health impact	PLoS ONE	GBR;NLD;SWE;USA	2016	HIV (Human Immunodeficiency Virus)	Viral	No	Antiretroviral	Tenofovir and emtricitabine	Sexual/Bloodborne	Human	Theoretical	Community - Endemic population	African	Sub-Saharan Africa	Not specified	Epidemiological	Literature	Theoretical	Compartmental	Deterministic	ODEs: compartments by gender, by PrEP status, and by HIV status	No	Yes - Sensitive and resistant	Yes - Fitness cost	Estimated based on references	Yes - both	both are modeled	No	No	No	Not described	Yes	No	Yes - Sensitivity analysis	Intervention	AMR	PrEP	There is no broad consensus on quantification of key biological processes that underpin the emergence of PrEP-associated drug resistance.However, contribution of PrEP use to the prevalence of the detectable drug resistance is expected to be small.
254	10.1080/17513758.2016.1151564	26916119	2-s2.0-84959215410	Ding W., Webb G.F.	Optimal control applied to community-acquired methicillin-resistant Staphylococcus aureus in hospitals	Journal of Biological Dynamics	USA	2016	MRSA (Methicilin Resistant Staphylococcus Aureus)	Bacterial	Yes	Antibacterial	Methicillin	Direct Contact: Nosocomial	Human	Theoretical	Hospital - Community	Americas	USA	Boston, MA	Clinical - Epidemiological	Literature	Theoretical	Compartmental	Deterministic	Deterministic DE	Yes - cost effectiveness analysis	Yes - HA-MRSA and CA-MRSA strains	Not modeled	NA	No - transmitted only	NA	No	No	No	Not described	No	No	No	Intervention	AMR	Decolonisation, screening, isolation	emphasis on CA-MRSA decolonization, rather than CA-MRSA screening and isolation, can be a patient-outcome effective and cost-effective strategy
255	10.1080/21505594.2015.1076615	26252184	2-s2.0-84961612994	Doan T.N., Kong D.C.M., Marshall C., Kirkpatrick C.M.J., McBryde E.S.	Modeling the impact of interventions against Acinetobacter baumannii transmission in intensive care units	Virulence	AUS	2016	Acinetobacter baumannii	Bacterial	Yes	Antibacterial	Not specified	Direct Contact: Nosocomial	Human	Theoretical	Hospital	Not specified	Not specified	Not specified	Epidemiological	Literature	Theoretical	Compartmental	Deterministic	ODEs; deterministic;	No	No - resistant only	Not modeled	NA	No - transmitted only	NA	No	No	No	Not described	No	No	Yes - Sensitivity analysis	Intervention	AMR	Hand hygeine, environmental cleaning, isolation, reduced length of stay and treatment	comprehensive analysis of the effectiveness of interventions against A. baumanii
256	10.1371/journal.ppat.1005611	27196299	2-s2.0-84973320242	Fingerhuth SM1,2, Bonhoeffer S1, Low N2, Althaus CL	Antibiotic-Resistant Neisseria gonorrhoeae Spread Faster with More Treatment, Not More Sexual Partners.	PLoS Pathogens	CHE	2016	Neisseria gonorrhoeae	Bacterial	No	Antibacterial	Cefixime and ciprofloxacin	Sexual	Human	Theoretical based on real	Community - Endemic population	Americas, European	Not specified	Not specified	Epidemiological	Primary data	national records	Compartmental	Deterministic	ODE, SI model	No	Yes - Sensitive and resistant	No - No fitness cost assumed	NA	No - transmitted only	NA	No	Yes - heterogeneity in sexual behavior	No	R	Yes	No	Yes - Sensitivity analysis	Explicative	Disease	Treatment as intervention	higher treatment rates result in faster spread of antibiotic resistance
257	10.1371/journal.pone.0165614	27906986	2-s2.0-84999810298	Gilbert JA, Shenoi SV, Moll AP, Friedland GH, Paltiel AD, Galvani AP	Cost-Effectiveness of Community-Based TB/HIV Screening and Linkage to Care in Rural South Africa.	PLoS ONE	USA;ZAF	2016	Mycobacterium tuberculosis/HIV	Bacterial - Viral	No	Antibacterial	Multi-drug resistant (MDR) TB (resistance to at least 2 of the following: Isoniazid, Rifampin, Pyrazinamide, Ethambutol, Streptomycin) and XDR-TB (isoniazid, rifampin, fluoroquinolone, and 1 injectable 2nd line drug:amikacin, kanamycin, capreomycin)	Aerosol/Respiratory	Human	Theoretical based on real	Community - Endemic population	African	South Africa	rural areas	Clinical - Epidemiological	Literature	national records	Compartmental	Deterministic	ODEs; drug-sensitive TB, MDR-TB, and XDR-TB, including acquired and amplified drug resistance,	Yes - cost effectiveness analysis	Yes - Sensitive, MDR and XDR	Yes - Fitness cost	Estimated based on reference	Yes - acquired and amplified drug resistance	Estimated based on reference	No	Yes - HIV and treatment status	no	Not described	Yes	Yes	Yes - Sensitivity/Uncertainty analysis	Intervention	Both	community based TB/HIV screening; extending IPT	Community-based TB/HIV screening with linkage to care is therefore very cost-effective in rural South Africa.
258	10.1093/ofid/ofw125	27703992	2-s2.0-85015866494	Glaubius R.L., Parikh U.M., Hood G., Penrose K.J., Bendavid E., Mellors J.W., Abbas U.L.	Deciphering the effects of injectable pre-exposure prophylaxis for combination human immunodeficiency virus prevention	Open Forum Infectious Diseases	USA	2016	HIV (Human Immunodeficiency Virus)	Viral	No	Antiretroviral	Rilpivirine	Sexual/Bloodborne	Human	Theoretical based on real	Community - Endemic population	African	South Africa	Kwazulu natal	Epidemiological	Literature	Theoretical	Compartmental	Deterministic	coupled ODEs; stratified by gender, age (15–54 years), sexual behavior, HIV infection status/disease progression, MMC status, and ARV use.	No	Yes - Sensitive, MDR and XDR	Not modeled	NA	Yes - both	both are modeled	No	No	No	Not described	Yes	Yes	Yes - Sensitivity/Uncertainty analysis	Intervention	Disease	Long-acting injectable PrEP	Prioritized scale-up of injectable PrEP among women in KwaZulu-Natal could reduce HIV infections, but suboptimal effectiveness could promote the spread of drug resistance
259	10.1093/cid/civ990	26658054	2-s2.0-84960146130	Hetem D.J., Bootsma M.C.J., Bonten M.J.M.	Prevention of Surgical Site Infections: Decontamination With Mupirocin Based on Preoperative Screening for Staphylococcus aureus Carriers or Universal Decontamination?	Clinical Infectious Diseases	NLD	2016	MRSA (Methicilin Resistant Staphylococcus Aureus)	Bacterial	Yes	Antibacterial	Muriprocin	Direct Contact: Nosocomial	Human	Theoretical	Hospital	Not specified	Not specified	Not specified	Epidemiological	Literature	Theoretical	Compartmental	Deterministic	ODE; single-ward model	No	Yes - Patients are either carriers or noncarriers for S. aureus with or without mupA. All patients carry CoNS (coagulase negative staph), either mupA negative or positive.	Not modeled	NA	Yes - both	both are modeled	No	No	No	Not described	No	No	Yes - Sensitivity analysis	Intervention	AMR	targeted vs universal decolonisation	Compared with a targeted strategy, universal decolonization seems associated with an equally low risk of mupirocin resistance in S. aureus.
260	10.1371/journal.pone.0161887	27571208	2-s2.0-84990950554	Kitchen JL1, van den Bosch F1, Paveley ND2, Helps J1, van den Berg F	The Evolution of Fungicide Resistance Resulting from Combinations of Foliar-Acting Systemic Seed Treatments and Foliar-Applied Fungicides: A Modeling Analysis.	PLoS ONE	GBR	2016	Zymoseptoria tritici	Fungal	No	Fungicide	Not specified	Direct Contact: Nosocomial	Plant-Winter wheat	Theoretical	Agricultural - wheat canopy	Not specified	Not specified	Not specified	Agricultural	Literature	Theoretical	Compartmental	Deterministic	ODEs	No	Yes - fungicide-sensitive and a fungicide-resistant strain of winter wheat	Not modeled	NA	No - transmitted only	NA	No	No	No	C++ code used within Visual Studio 2015	No	No	Yes - Sensitivity analysis	Intervention	Disease	Does adding a seed treatment to the currently allowed two foliar applications;using a seed treatment instead of one of the foliar applications	To effectively manage selection for fungicide-resistance, foliar acting systemic seed treatments should be included as one of the maximum number of permitted fungicide applications.
261	10.1097/QAD.0000000000001235	27782966	2-s2.0-84983072046	Kunkel A., Crawford F.W., Shepherd J., Cohen T.	Benefits of continuous isoniazid preventive therapy may outweigh resistance risks in a declining tuberculosis/HIV coepidemic	AIDS	USA	2016	Mycobacterium tuberculosis	Bacterial	No	Antibacterial	Isoniazid	Aerosol/Respiratory	Human	Theoretical based on real	Community - Endemic population	African	Botswana	Not specified	Epidemiological	Literature	Theoretical	Compartmental	Deterministic	ODEs; deterministic modified SLI model	No	Yes - four different phenotypes of TB drug resistance (pan-susceptible, isoniazid monoresistant, rifampicin monoresistant, and multidrug resistant)	Yes - decreased fitness range for all resistant strains	Estimated based on reference	Yes - the acquisition and transmission of TB drug resistance	both are modeled	No	No	No	R version 3.2.0, using package deSolve	Yes	No	Yes - Sensitivity analysis	Intervention	Disease	Isoniazid preventative therapy	Resistance concerns are likely insufficient to rule out use of continuous IPT when coupled with effective TB treatment, case finding, and HIV control.
262	10.1016/j.vetpar.2016.07.010	27514904	2-s2.0-84961710222	Laurenson Y.C.S.M., Kahn L.P., Bishop S.C., Kyriazakis I.	Which is the best phenotypic trait for use in a targeted selective treatment strategy for growing lambs in temperate climates?	Veterinary Parasitology	AUS;GBR	2016	Teladorsagia circumcincta	Parasitic	No	Anthelminthics	Ivermectin	Direct Contact	Animal - Sheep/Goats	Theoretical	Agricultural - Farming	European	UK	northern England and southern Scotland.	Epidemiological	Literature	Theoretical	Individual based model	Stochastic	4 modules: individual lamb module, population, epidemiological, resistance module	No	Yes - 2 alleles, resistant (R) and susceptible (S)	No - No fitness cost assumed	NA	No - transmitted only	NA	No	No	Yes - within host	Not described	Yes	No	No	Intervention	AMR	Targeted selective treatment (TST)	Live weight was predicted to be the best trait to use as a determinant criterion for TST strategies
263	10.1098/rsif.2016.0148	27075004	2-s2.0-84978757564	Legros M., Bonhoeffer S.	A combined within-host and between-hosts modelling framework for the evolution of resistance to antimalarial drugs	Journal of the Royal Society Interface	CHE	2016	Plasmodium falciparum	Parasitic	No	Antimalarial	Not specified	Vector	Human	Theoretical	Community - Endemic population	Not specified	Not specified	Not specified	Epidemiological	Literature	Theoretical	Compartmental	Stochastic	modified SI model; Stochastic within and between host	No	Yes - Sensitive and resistant	Yes - strain-specific cost of resistance (within-host reduction of merozoites production)	Assumed - theoretical (no numerical rates)	No - transmitted only	NA	Yes - coinfection and competition within host	No	Yes - within host	C++	No	No	Yes - Sensitivity analysis	Methodological	NA	NA	importance of concomitantly modelling the evolution of resistance within and between hosts
264	10.1016/j.mbs.2015.10.010	26519788	2-s2.0-84969940654	López-García M.	Stochastic descriptors in an SIR epidemic model for heterogeneous individuals in small networks	Mathematical Biosciences	GBR	2016	MRSA (Methicilin Resistant Staphylococcus Aureus)	Bacterial	Yes	Antibacterial	Methicillin	Direct Contact: Nosocomial	Human	Theoretical	Hospital	Not specified	Not specified	Not specified	Epidemiological	Literature	Theoretical	Compartmental	Stochastic	stochastic SIR model	No	No - resistant only	Not modeled	NA	No - de novo resitance only	NA	No	No	No	Python programming language	No	No	No	Intervention	AMR	Organizational changes in space; isolation	Analysing the effectiveness of control strategies that intrinsically introduce heterogeneities among the members of the population
265	10.1016/j.meegid.2016.02.017	26883379	2-s2.0-84960084941	Obolski U., Dellus-Gur E., Stein G.Y., Hadany L.	Antibiotic cross-resistance in the lab and resistance co-occurrence in the clinic: Discrepancies and implications in E. coli	Infection, Genetics and Evolution	ISR	2016	Escherichia coli	Bacterial	Yes	Antibacterial	Cefuroxim and Ciprofloxacin	Oral; Direct contact	Human	Real	Hospital	Eastern Mediterranean Region	Israel	Rabin medical center, Tel Aviv	Clinical - Epidemiological	Primary data	Hospital records	Network model	Stochastic	ODEs: additive Bayesian network, consisting of 13 binomially-distributed nodes, where the model for each node is a generalized linear model with the logit link function	No	Yes - multiple resistant pathogens	Yes - relative fitness evaluated	Primary - based on clinical data	Yes - both	acquire resistance at rate R. An infection treated with antibiotic becomes resistant to it with probability Pi.	No	No	No	Computations were carried out in 'R' (Team), using the 'abn' library and the 'JAGS' software	No	No	No	Intervention	NA	NA	resistance frequencies in the clinic can have a substantial effect on the success of treatment strategies, and should be considered alongside experimental evidence of cross-sensitivity.
266	10.1017/ice.2015.284	26708383	2-s2.0-84959250723	Pelat C., Kardaś-Słoma L., Birgand G., Ruppé E., Schwarzinger M., Andremont A., Lucet J.-C., Yazdanpanah Y.	Hand hygiene, cohorting, or antibiotic restriction to control outbreaks of multidrug-resistant enterobacteriaceae	Infection Control and Hospital Epidemiology	FRA	2016	Enterobacteriaceae - Extended-spectrum beta-lactamase-producing (ESBL-E)	Bacterial	Yes	Antibacterial	Not specified: multi-drug resitant ESBL-PE	Direct Contact: Nosocomial	Human	Theoretical	Hospital	Not specified	Not specified	Not specified	Epidemiological	Literature	Theoretical	Compartmental	Stochastic	stochastic	No	No - resistant only	Not modeled	NA	No - transmitted only	NA	No	No	No	Not described	No	No	Yes - Sensitivity analysis	Intervention	AMR	Hand hygeine compliance; cohorting; reduced antibiotherapy and/or antibiotic prevalence at admission	hand hygiene is the most effective intervention to control ESBL-PE transmission in an ICU
267	10.1093/jac/dkv473	26869689	2-s2.0-84965057059	Pham Q.D., Wilson D.P., Nguyen T.V., Do N.T., Truong L.X., Nguyen L.T., Zhang L.	Projecting the epidemiological effect, cost-effectiveness and transmission of HIV drug resistance in Vietnam associated with viral load monitoring strategies	Journal of Antimicrobial Chemotherapy	AUS;CHN;VNM	2016	HIV (Human Immunodeficiency Virus)	Viral	No	Antiretroviral	Not specified	Sexual/Bloodborne	Human	Theoretical based on real	Community - Endemic population	Western Pacific	Vietnam	Not specified	Clinical - Epidemiological	Literature	Theoretical	Compartmental	Deterministic	ODEs; deterministic; modified SI model	Yes - cost effectiveness analysis	Yes - WT, detectable drug-resistant (DR) and undetectable drug-resistant (DRU) viruses	Yes - variable range	Assumed	Yes - both	emergence and transmission of HIV drug resistance	No	Yes - Exclusively HIV infected poplations	No	Not described	Yes	No	Yes - Sensitivity analysis	Predictive	Both	Viral load testing/monitoring	30% coverage of VL monitoring can have considerable benefits for individuals and leads to population health benefits by reducing the overall national burden of HIV drug resistance.
268	10.1155/2016/1826029	26904150	2-s2.0-84958231384	Qu L, Pan Q, Gao X, He M	Population Dynamics of Patients with Bacterial Resistance in Hospital Environment.	Computational and Mathematical Methods in Medicine	CHN	2016	General bacteria	Bacterial	Yes	Antibacterial	Not specified	Direct Contact: Nosocomial	Human	Theoretical	Hospital	Not specified	Not specified	Not specified	Epidemiological	Literature	Theoretical	Compartmental	Deterministic	stability theory of differential equations	No	Yes - 2 or more	Not modeled	NA	No - transmitted only	NA	No	No	No	Not described	No	No	Yes - Sensitivity analysis	Predictive	NA	NA	horizontal transfer coefficients are the key parameters that not only can affect the basic reproduction number but also can be controlled by human.
269	10.1016/S1473-3099(15)00417-X	26616206	2-s2.0-84959180328	Robotham JV1, Deeny SR2, Fuller C3, Hopkins S4, Cookson B5, Stone S	Cost-effectiveness of national mandatory screening of all admissions to English National Health Service hospitals for meticillin-resistant Staphylococcus aureus: a mathematical modelling study.	Lancet Infectious Disease	GBR	2016	MRSA (Methicilin Resistant Staphylococcus Aureus)	Bacterial	Yes	Antibacterial	Methicillin	Direct Contact: Nosocomial	Human	Theoretical based on real	Hospital	European	UK	national (england)	Clinical - Epidemiological	Primary data	national records	Individual based model	Stochastic	individual-based dynamic transmission model	Yes - cost effectiveness analysis	No - resistant only	Not modeled	NA	No - transmitted only	NA	No	No	No	C++/R (model was constructed using C++ and open source libraries and run on a high performance cluster. Analysis and graphical representation was performed in R 2.10.1)	Yes	No	Yes - Sensitivity analysis	Intervention	AMR	screening, isolation, and decolonisation	screening all admissions for MRSA is unlikely to be cost eff ective in England
270	10.3934/mbe.2016.13.171	26776258	2-s2.0-84961279515	Sun X., Xiao Y., Peng Z.	Modelling HIV superinfection among men who have sex with men	Mathematical Biosciences and Engineering	CHN	2016	HIV (Human Immunodeficiency Virus)	Viral	No	Antiretroviral	Not specified	Sexual/Bloodborne	Human	Theoretical	Community - Endemic population	Western Pacific	China	Not specified	Epidemiological	Literature	Published and theoretical	Individual based model	Stochastic	individual based model by coupling within-host dynamics and between-host dynamics	No	Yes - Sensitive and resistant	Not modeled	NA	Yes - both	emergence of drug resistant virus variants	No	Yes - MSM population- infection stage	No	Not described	No	No	Yes - Sensitivity analysis	Intervention	Disease	HAART	early initiation of HAART may not always lower the actual reproduction number and prevalence of infection
271	10.1371/journal.pone.0150513	26930406	2-s2.0-84945541206	Sun X, Xiao Y, Tang S, Peng Z, Wu J, Wang N	Early HAART Initiation May Not Reduce Actual Reproduction Number and Prevalence of MSM Infection: Perspectives from Coupled within- and between-Host Modelling Studies of Chinese MSM Populations.	PLoS ONE	CHN;CAN	2016	HIV (Human Immunodeficiency Virus)	Viral	No	Antiretroviral	Not specified	Sexual/Bloodborne	Human	Theoretical based on real	Community - Endemic population	Western Pacific	China	Not specified	Epidemiological	Literature	Theoretical	Compartmental	Deterministic	ODEs; deterministic ; SIT model	No	Yes - Sensitive and resistant	Yes - different infection and transmission rates	Estimated based on reference	Yes - both	both are modeled	Yes - HIV superinfection possible	Yes - Treatment status	No	Not described	No	No	Yes - Sensitivity analysis	Predictive	Disease	NA (other than drug itself)	superinfection may cause more difficulties to eradicate the disease or reduce HIV infection.
272	10.1017/S0950268816000030	26838136	2-s2.0-84956960904	Talaminos A., López-Cerero L., Calvillo J., Pascual A., Roa L.M., Rodríguez-Baño J.	Modelling the epidemiology of Escherichia coli ST131 and the impact of interventions on the community and healthcare centres	Epidemiology and Infection	ESP	2016	Escherichia coli, ST131	Bacterial	Yes	Antibacterial	Not specified	Oral; Direct contact	Human	Theoretical based on real	Hospital - Community (Household, generap pop, Hospital, nursing homes)	European	Spain	Not specified	Clinical - Epidemiological	Literature	Theoretical	Compartmental	Deterministic	SEIS modified; deterministic or probabilistic depending on subpopulation size	No	Yes - ESBL-producing and non-ESBL-producing ST131 E. coli	Not modeled	NA	No - transmitted only	NA	No	No	No	Not described	Yes	Yes	Yes - Sensitivity analysis	Predictive	Both	Hand hygeine; reduced antibiotic exposure.	interventions achieving a continuous reduction in the transmission of ST131 in households, nursing homes and hospitals offer the best chance of reducing the burden of the infections caused by these isolates.
273	10.1093/aje/kwv323	27199387	2-s2.0-84992125335	Trauer J.M., Denholm J.T., Waseem S., Ragonnet R., McBryde E.S.	Scenario analysis for programmatic tuberculosis control in Western Province, Papua New Guinea	American Journal of Epidemiology	AUS	2016	Mycobacterium tuberculosis	Bacterial	No	Antibacterial	Multi-drug resistant TB (resistance to at least 2 of the following: Isoniazid, Rifampin, Pyrazinamide, Ethambutol, Streptomycin)	Aerosol/Respiratory	Human	Theoretical based on real	Community - Endemic population	Western Pacific	Papua New Guinea	Western Province	Epidemiological	Literature	Theoretical	Compartmental	Deterministic	ODEs; deterministic modified SLI model; 10 compartment	Yes - Economic modeling	Yes - Sensitive, MDR TB	Yes - Relative fitness of MDR-TB (ratio	Estimated based on reference - variable	Yes - both	transmitted and acquisition of drug resistance through de novo amplification	No	No	No	Not described	Yes	No	Yes - Sensitivity analysis (previous publication)	Predictive	AMR	DOTS-based care, Case detection, Default rates, BCG coverage, PMDT, Duration of treatment	Broad scale-up of TB control activities with incorporation of programmatic management of MDR-TB is vital if control is to be achieved
